# Supplementary material for: IRES–cargo interplay structurally modulates circular RNA translation
Source: Cell Res. 2026 Feb 26;36(5):377–80. doi: 10.1038/s41422-026-01233-9 (PMC13092624; doi:10.1038/s41422-026-01233-9)
Supplement: Supplementary file 2 — Supplementary information, Table S1 [file 41422_2026_1233_MOESM2_ESM.xlsx]

## Sheet: A. IRES_sequence
A. Sequences of IRES elements in this study
Type	IRES	Virus	Genbank ID	Sequence
Type I	CVB3	Coxsackievirus B3	M33854.1	TTAAAACAGCCTGTGGGTTGATCCCACCCACAGGCCCATTGGGCGCTAGCACTCTGGTATCACGGTACCTTTGTGCGCCTGTTTTATACCCCCTCCCCCAACTGTAACTTAGAAGTAACACACACCGATCAACAGTCAGCGTGGCACACCAGCCACGTTTTGATCAAGCACTTCTGTTACCCCGGACTGAGTATCAATAGACTGCTCACGCGGTTGAAGGAGAAAGCGTTCGTTATCCGGCCAACTACTTCGAAAAACCTAGTAACACCGTGGAAGTTGCAGAGTGTTTCGCTCAGCACTACCCCAGTGTAGATCAGGTCGATGAGTCACCGCATTCCCCACGGGCGACCGTGGCGGTGGCTGCGTTGGCGGCCTGCCCATGGGGAAACCCATGGGACG…
Type I	PV1	Poliovirus 1	NC_002058.3	TTAAAACAGCTCTGGGGTTGTACCCACCCCAGAGGCCCACGTGGCGGCTAGTACTCCGGTATTGCGGTACCCTTGTACGCCTGTTTTATACTCCCTTCCCGTAACTTAGACGCACAAAACCAAGTTCAATAGAAGGGGGTACAAACCAGTACCACCACGAACAAGCACTTCTGTTTCCCCGGTGATGTCGTATAGACTGCTTGCGTGGTTGAAAGCGACGGATCCGTTATCCGCTTATGTACTTCGAGAAGCCCAGTACCACCTCGGAATCTTCGATGCGTTGCGCTCAGCACTCAACCCCAGAGTGTAGCTTAGGCTGATGAGTCTGGACATCCCTCACCGGTGACGGTGGTCCAGGCTGCGTTGGCGGCCTACCTATGGCTAACGCCATGGGACGCT…
Type I	CVA2	Coxsackievirus A2	NC_038306.1	TTAAAACAGCCTGTGGGTTGCACCCACCCACAGGGCCCACTGGGCGCTAGCACTCTGGTATCACGATACCTTTGTGCGCCTGTTTTATATCCCCACCCCGAGTAAACGTTAGAAGTTACGCAACCCCGATCAATAGTAGGTGTAGCACTCCAGCTGCATCGAGATCAAGCACTTCTGTCTCCCCGGACCGAGTATCAATAGACTGCTAACGCGGTTGAAGGAGAAAACGTTCGTTACCCGGCCAATTACTTCGAGAAGCCCAGTAGTGCCGTGAAAGTTGCGGAGTGTTTCGCTCAGCACTTCCCCCGTGTAGATCAGGCTGATGAGTCACCGCGATCCCCACAGGTGACTGTGGCGGTGGCTGCGTTGGCGGCCTGCCTATGGGGCAACCCATAGGAC…
Type I	CVA16	Coxsackievirus A16	MT211988.1	TTAAAACAGCTCTGGGGTTGTCCCCACCCACAGGGCCCACTGGGCGCTAGCACACTGGTTCTGCGGGACCTTTGTGCGCCTGTTTTATAACCCTTCCCTAAGCAGTAACTTAGAAGCTTTGTACAATCATGGCCAATAGTGGGCGTGGCGCGCCAGTCACGTCTTGGTCAAGCACTTCTGTATCCCCGGACTGAGTATCAATAGACTGCTCACGCGGTTGAAGGAGAAAACGTTCGTTACCCGGCTAACTACTTCGAGAAACCTAGTAGCACCATGAAAGTTGCGGAGTGTTTCGCTCAGCACTTCCCCCGTGTAGATCAGGTCGATGAGCCACTGTAAACCCCACGGGCGACCGTGACAGTGGCTGCGTTGGCGGCCTGCCCATGGGGTAACCCATGG…
Type I	EVA71	Enterovirus A71	MN747117.1	TTAAAACAGCCTGTGGGTTGCACCCACTCACAGGGCCTACTGGGCGCAAGCACTCTGGTATCTCGGTACCTTTGTGCGCCTGTTTTATACCCCCCCCCCAGTGAAACTTAGAAGCAGCAAACCACGATCAATAGCAGGCATAACGCTCCAGTTATGTCTTGATCAAGCACTTCTGTTTCCCCGGACTGAGTATCAATAGACTGCTCGCGCGGTTGAAGGAGAAAACGTTCGTTATCCGGCTAACTACTTCGGAAAACCTAGTAACACCATGAAAGTTGCGGAGAGCTTCGTTCAGCACTCCCCCAGTGTAGATCAGGTCGATGAGTCACCGCATTCCCCACGGGCGACCGTGGCGGTGGCTGCGTTGGCGGCCTGCCCATGGGGTAACCCATGGGGCGC…
Type I	CVA19	Coxsackievirus A19	MG571847.1	TATTCGGTACCTTTGTACGCCTGTTTTATATCCCCTTACCCAGTAACTTTAGAAGTAATTCACACAGTTCAATAGAGAGGGGGTACAAACCAGTACCACCACGAACAAGCACTTCTGTTTCCCCGGTGAAGCTACATAGACTGTCCCCACGGTTGAAAGTGGCAGATCCGTTATCCGCTTAAGTACTTCGAGAAGCCTAGTATCACCTTGGAATCTTCGACGCGTTGCGCTCAGCACTCTACCCCGAGTGTAGCTTAGGCTGATGAGTCTGGGCATACCCCACCGGCGACGGTGGCCCAGGCTGCGTTGGCGGCCTACCCATGGCTAACGCCATGGGACGCTAGTTGTGAACAAGGTGTGAAGAGCCTATTGAGCTACTTAAGAGTCCTCCGGCCCCTG…
Type I	EVC	Enterovirus C	MG557563.1	TTCCCACCCCAGAGGCCCACGTGGCGGCTAGTACACTGGTATCACGGTACCCTTGTACGCCTGTTTTACACCCCCTTTCCCCCGTAACTTAGAAGTTTTAAATTCAAGTTCAACAGTCAGTGGTACAACCCAGTACTACTACGAACAAGCACTTCTGTTACCCCGGTGAGATTGCATAGGCTGTCCCCACGGCTAAAAGCGATTGATCCGTTATCCGCTCTTGTACTTCGAGAAGCCTAGTAAGACCTTGGGATCCTCGATGCGTTGCGTTCAACACTCAACCCCAGAGTGTAGCTTGGGCTGATGAGTCTGGACATTCCCCACCGGTGACGGTGGTCCAGGCTGCGTTGGCGGCCTACCTGTGGCCCAAAGCCACAGGACGCTAGTTGTGAACAAGGT…
Type I	EVD	Enterovirus D	NC_001430.1	TTAAAACAGCTCTGGGGTTGTTCCCACCCCAGAGGCCCACGTGGCGGCTAGTACTCCGGTACCCCGGTACCCTTGTACGCCTGTTTTATACTCCCTTTCCCAAGTAACTTTAGAAGAAATAAACTAATGTTCAACAGGAGGGGGTACAAACCAGTACCACCACGAACACACACTTCTGTTTCCCCGGTGAAGTTGCATAGACTGTACCCACGGTTGAAAGCGATGAATCCGTTACCCGCTTAGGTACTTCGAGAAGCCTAGTATCATCTTGGAATCTTCGATGCGTTGCGATCAGCACTCTACCCCGAGTGTAGCTTGGGTCGATGAGTCTGGACACCCCACACCGGCGACGTGGTCCAGGCTGCGTTGGCGGCCTACCCATGGCTAGCACCATGGGAC…
Type I	BEV	Bovine enterovirus	NC_001859.1	TTAAAACAGCCTGGGGGTTGTACCCACCCCTGGGGCCCACGTGGCGCTAGTACTCTGGTTCGTTAGAACCTTTGTACGCCTGTTTTCCCCTCCTTAAACAAATTAAGATCTCTGCCAATGTGGGGAGTAGTCCGACTCCGCACCGATACGTCGCACCAGTAGACCGGTTCGCTTAGGACCCTTCTACGGATTGGTATGAGTTCCCCACCCCGTAACTTAGAAGTACTAGCAAAACCGACCAATAGGAGCGTGGCACCCAGCTGCGTTAAGGTCAAGCACTTCTGTCTCCCCGGCCAGAAATGGTCGTCACCCGCCCTCTCTACTACGAGAAGCCTATTAACCATTGAAGGCGATGAGGAGTTGCGCTCCACCACAACCCCAGTGGTAGCTCTGAGAGAT…
Type I	HRV-B27	Human rhinovirus B27	FJ445186.1	TTAAAACAGCGGATGGGTATCCCACCATCCGACCCACAGGGTGTAGTGCTCTGGTATTTTGTACCTTTGCACGCCTGTTTCCCCATTGTACCCCTCCTTAAATTTCCTCCCCAAGTAACGTTAGAAGTTTAAGGAAACAAATGTACAATAGGAAGCATCACATCCAGTGGTGTTATGTACAAGCACTTCTGTTTCCCCGGAGCGAGGTATAAGTGGTACCCACCGCCGAAAGCCTTTAACCGTTATCCGCCAATCAACTACGTAATGGCTAGTATTACCATGTTTGTGACTTGGTGTTCGATCAGGTGGTTCCCCCCACTAGTTTGGTCGATGAGGCTAGGAACTCCCCACGGGTGACCGTGTCCTAGCCTGCGTGGCGGCCAACCCAGCTTTTGCTGG…
Type V	AV-A1	Aichivirus A1	NC_074775.1	TTTGAAAAGGGGGTGGGGGGGCCTCGGCCCCCTCACCCTCTTTTCCGGTGGTCTGGTCCCGGACCACCGTTACTCCATTCAGCTTCTTCGGAACCTGTTCGGAGGAATTAAACGGGCACCCATACTCCCCCCACCCCCCTTTTGTAACTAAGTATGTGTGCTCGTGATCTTGACTCCCACGGAACGGACCGATCCGTTGGTGAACAAACAGCTAGGTCCACATCCTCCCTTCCCCTGGGAGGGCCCCCGCCCTCCCACATCCTCCCCCCAGCCTGACGTATCACAGGCTGTGTGAAGCCCCCGCGAAAGCTGCTCACGTGGCAATTGTGGGTCCCCCCTTCATCAAGACACCAGGTCTTTCCTCCTTAAGGCTAGCCCCGGCGTGTGAATTCACGTTGG…
Type V	SV-A	Salivirus A (Salivirus NG-J1)	NC_012957.1	CCCACAGCAAGAATGCCATCATCTGTCCTCACCCCCAATTTTCCCTTTTCTTCCCCTGCAACCATTACGCTTACTCGCATGTGCATTGAGTGGTGCATGTGTTGAACAAACAGCTACACTCACATGGGGGCGGGTTTTCCCGCCCTACGGCCTCTCGCGAGGCCCACCCCTTCCCTCCCCTTATAACTACAGTGCTTTGGTAGGTAAGCATCCTGATCCCCCGCGGAAGCTGCTCACGTGGCAACTGTGGGGACCCAGACAGGTTATCAAAGGCACCCGGTCTTTCCGCCTTCAGGAGTATCCCTACTAGTGAATTCTAGCGGGGCTCTGCTTGGTGCCAACCTCCCCCAAATGCGCGCTGCGGGAGTGCTCTTCCCCAACTCACCCTAGTATCCTCTC…
Type V	SV-FHB	Salivirus FHB	NC_025114.1	ACATGGGGGGTCTGCGGACGGCTTCGGCCCACCCGCGACAAGAATGCCGTCATCTGTCCTCATTACCCGTATTCCTTCCCTTCCCCCGCAACCACCACGCTTACTCGCGCACGTGTTGAGTGGCACGTGCGTTGTCCAAACAGCTACACCCACACCCTTCGGGGCGGGTTTGTCCCGCCCTCGGGTTCCTCGCGGAACCCCCCCCTCCCTCTCTCTCTTTCTATCCGCCCTCACTTCCCATAACTACAGTGCTTTGGTAGGTGAGCACCCTGACCCCCCGCGGAAGCTGCTAACGTGGCAACTGTGGGGATCCAGGCAGGTTATCAAAGGCACCCGGTCTTTCCGCCTTCAGGAGTATCTCTGCCGGTGAATTCCGGTAGGGCTCTGCTTGGTGCCAAC…
Type V	CKV (AV-C2 12Q108)	Caprine kobuvirus isolate 12Q108	NC_023422.1	TTTGAAAAGGGGGTGGGGGGGGCCTCGGCCCCCTCACCCTCTTTTCCGGTGGCCACGCCCGGGCCACCGATACTTCCCTTCACTCCTTCGGGACTGTTGGGGAGGAACACAACAGGGCTCCCCTGTTTTCCCATTCCTTCCCCCTTTTCCCAACCCCAACCGCCGTATCTGGTGGCGGCAAGACACACGGGTCTTTCCCTCTAAAGCACAATTGTGTGTGTGTCCCAGGTCCTCCTGCGTACGGTGCGGGAGTGCTCCCACCCAACTGTTGTAAGCCTGTCCAACGCGTCGTCCTGGCAAGACTATGACGTCGCATGTTCCGCTGCGGATGCCGACCGGGTAACCGGTTCCCCAGTGTGTGTAGTGCGATCTTCCAGGTCCTCCTGGTTGGCGTTGTCC…
Type V	CKV-M (AV-C2 MN1/2018)	Caprine kobuvirus isolate MN1/2018	MN604700.1	GCCCGTCCCCCTCACCCTCTTTTCCGGTGGCCACGCCCGGGCCACCGATACTTCCCTTCACTCCCTCGGGACTGTTGGGGAGGAACACAACAGGGCTCCCCTGTATTTCCTCTTCCCATTCCCCCTTTCCTAACCCCAACCGCCGTATCTGGTGGCGGTAAGACACACGGGTCTTTCCCTCTAAAGCACAATTGTGTGTGTGTCCCAGGTCCTCCTGCGTTCGGTGCGGGAGTGCTCCCACCCAACTGTTGTAAGCCTGTCCAACGTGTCGTCCTGGCAAGACTATGACGTCGCATGTTCCGCTGTGGATGCCGACCGGGTAACCGGTTCCCCAGTGTGTGTAGTGCGATCTTCCAGGTTCTCCTGGTTGGCGTTGTCCAGAAACTGCTTCGGGTAAGT…
Type V	BKV	Bovine kobuvirus	ON730709.1	GGGGGGGATACCCTTCCCCTCCACACTCTTTTCGACGGCGCGCCTCGGCAAGGCCGCCGATACCGGATCGTGCTACTTCGGTACCACCTTCCGGGAATAACAATATGCCCGGTGCATAGTTTGCCTGTTTCTCGCACCGTTACCGCTTATGCGGGAATGTGAAACTGGCACCACCCACCTCCACCACCCTTTTTCCCACATCCCCACCCTTATAACTTACAACGCCGTACACAGCGGCGGCCACCAAGGATTAGCCTGGTGGTTATAAAAGGAACCTGGGTCTTTCCCTCTCTAAGCCATAAGGTAGGTTCCCTGTGTCCCTGAATGCTCGGTGAGGAATGCTGCACCGTAACGCTCAGTGAAGTGTTTGCAAGTTCTGGCTTGGCAAGCCTATAGAGT…
Type V	SV-AF	Salivirus A strain FUAN-01	MW175418.1	CACCGGGGTTCGCCCCGGTGTTTCTCCCCCCTTTCGACCGCCCTATGGCAGGCGGGCTTGTGGACGGCTTCGGCCCACCCACAGCAAAAATGCCATCATCTGTCCTCACCCCCATCTTCCCCTTTCTTTCCCTGCAACCGTTACGCTTACTCGCATGTGCATTGAGTGGTGCACGTGTTGAACAAACAGCTACACTCACATGGGGCGGGTTTTCCCGCCCTGTGGCCTCTCGCGAGGCCCACCCCCCCCCCCCCCCCCATAACTACAGTGCTTTGGTAGGTAAGCACCCTGATCCCCCGCGGAAGCTGCTCACGTGGCAACTGTGGGGACCCAGACAGGTTATCAAAGGCACCCGGTCTTTCCGCCTTCAGGAGTACCCCTGCTAGTGAATTCTAGTAG…
Type V	SV-sp	Salivirus sp.	MT766364.1	CCCGGCGTTTCCTCCTTTCGACCGCCTTACGGCAGGCGGGTCTGCGGACGGCTTCGGCCCACCCGCGACAAGTATGCCGTCACCTGTCCTCATTACCCGTATTCCTTCCCTTCCCCCGCAACCATCACGCTTACTCGCGTACGTGTTGAGTGGCACGTGCGTTGTCCAAACAGCTACACTCACACCCTTCGGGGCGGGTTTGTCCCGCCCTCGGGTTCCTCGCGGAACCCCCCCCCCCCTTTCTCTTTCTTTCTATCCGCCCTCACTTCCCATAAGCTACGTGGCAACTGTGGGGAGCCAGCCAGGTTATCAAAGGCACCCGGTCTTTCCGCCTCTGTGGGTATCCAGGCAGGTGAATTCAAGTAGGGCTCTGCTTGGTGCCAACCTCCCCCAAATGCG…
Type II	BRAV1	Bovine rhinitis A virus 1	NC_038303.1	TTTTGCGGCTCTGCCGCCGTTCGGGTTTTACCTGTTTTCACAGAGCAAAACAGGACCTCTAGTTTCGTGCTTAAACGAGATCATGCTCGAACTAGAACTATAACGCTGGTCACTGGACCCGTGCCGCGCCTTGCGGATCTTTGCGGGAATGGTGGCTAGTGGGCTGTGGAAGTGACTCTAACCACACGCCCCTCAAGTGTGGGAAAACACGAACTGGTGTAGCGACGACGATAGGCCTTGGGACACCCTCTCCAGTGATGGAGACCCAAGGGGCCAAAAGCCACGCCTTGTGCCCTGTCGTTCACAACCCCAGTGCAGTTCGTGCCAGTACCTGCTTTTGGGAAGTGTGCTTTGGACAGCTGAAAACAGTCCTAGTGGGAGACTAAGGATGCCCAGGAG…
Type II	EMCV	Encephalomyocarditis virus	NC_001479.1	CCCCTCTCCCTCCCCCCCCCCTAACGTTACTGGCCGAAGCCGCTTGGAATAAGGCCGGTGTGCGTTTGTCTATATGTTATTTTCCACCATATTGCCGTCTTTTGGCAATGTGAGGGCCCGGAAACCTGGCCCTGTCTTCTTGACGAGCATTCCTAGGGGTCTTTCCCCTCTCGCCAAAGGAATGCAAGGTCTGTTGAATGTCGTGAAGGAAGCAGTTCCTCTGGAAGCTTCTTGAAGACAAACAACGTCTGTAGCGACCCTTTGCAGGCAGCGGAACCCCCCACCTGGCGACAGGTGCCTCTGCGGCCAAAAGCCACGTGTATAAGATACACCTGCAAAGGCGGCACAACCCCAGTGCCACGTTGTGAGTTGGATAGTTGTGGAAAGAGTCAAATGGCT…
Type II	CaV-E1	Cardiovirus E1	NC_076099.1	GAAAGGAGTTTTCGTGCCTCCCCGATTATGTGATGCTCGTCCTTTGCTGGGCGGAGCAACGCACGAAACAAGCCTTTTCTTTACTAATGGAATCCAATTCCCCCGGTCTAAGCCGCTTGGAATAAGACAGGGTTATTTTCACCCCCTCTTCTTCTACTCTCACAGAGCTCTATTCTGTGAGAAGGGAATGTTGCGCCCCTCCTTCTTGGGAGCTCGCTTGGCGGTCTTTCCGTCTCTGTGCAAGAGCGAGTGCGCAATGTGTTAGAAGGTGAAGAAAGATATTTTGGGACTAACGTTTGACACGGAACGAAAACGTCTGTAGCGACCTCACAAAGGCAGCGGAACCCCCCTCCTGGTGACAGGAGCCTCTGCGGCCAAAAGCCACGTGGTTAGCAGCCA…
Type II	CaV-F1	Cardiovirus F1	NC_075977.1	CCCCTTCTTTCTTTGGACTTCGGTCCCCCGGTCGAAGCCGCTTGGAATAAGACAGGGTTATTTTCCCTCCTTCCTCTCTTCTACTTTGTTAAGCTCTATTTAACAAAAGGGTATGTCTGGCCCCTCCCTTCTTGGGGAATGTGCGCGGCGGTCTTTCCGTCTCTCGAAAAGCGTGCATGCCAGATGCAAGAGAAGGTGAAGAAAGTAAGTTGTGTCTAACGTTAAGACAGGAACGAATGTGTCTGTAGCGACCTCTCAAAGGCTGCGGTCTCCCCACCTGGTAACAGGTGCCGCAGCGGCCAAAAGCCACGTGGTTAACAGCCACCTTTGAGAGCGGTGCAACCCCAGCACCACACTTTCGTTGTTGTTTTCTCACTAACCACAACTCGCTTCTCTGAA…
Type II	SAFV	Saffold virus	NC_009448.2	CCTTGGTTCCCCCGGTCTAAGCCGCTTGGAATATGACAGGGTTATTTTCTTTATCTTATTTCTACTTTCACGGGTTCTATCCGTGAAAAGGGTACGTGTTGCCCCTTCCTTCTTCGGAGAATTCACACGGCGGTCTTTCCGTCTCTCGACAAGTGTGAATGCAACATGCCGGAAACGGTGAAGAAAACAGTTTTCTGCGGAAGTCTAGAGTGCGCATCGAAACAGCTGTAGCGACCTCACAGTAGCAGCGGACTCCCCTCTTGGCGACAAGAGCCTCTGCGGCCAAAAGCCCCGTGGATAAGATCCACTGCTGTGAGCGGTGCAACCCCAGCACCCTGATTCGATGAACGTTCTTTACGGAACCAGAGGATGGTTTTCCTAAGCCCTCCGGTAGAGAAG…
Type II	CaV-B	Cardiovirus B	MH778548.1	ACCTTGGTTCCCCCGGTCTAAGCCGCTTGGAATATGACAGGGTTATTTTCCTTATTCTTATTTCTACTTTTATGGGTTCTATCCATAAAAAGGGTATGTGCTGCCCCTTCCTTCTTTGGAGAATTCACACGGCGGCCTTTCCGTCTCTCGACAAGTGTGAATGCAGCATGCCGGAAACGGTGAAGAAAACAGTTTTCTGTGGAAGTTCAGAGTGCACATCGAAACAGCTGTAGCGACCTCACAGTAGCAGCGGAACCCCCTCTTGGCGACAAGAGCCTCTGCGGCCAAAAGCCCCGTGGATAAGATCCACTGCTGTGAGCGGTGCAACCCCAGCACCCTGATTCGATGGTCACTCTTTACGGAACCAGAAAATGGTTTTCTCAAGCCCTTCGGTAGAGA…
Type II	TEMV	Theiler's encephalomyelitis virus	MK343442.1	TTGAGAAATCCTTCTTCCTTTCACCTTGGACCCCGGTCCCCCGGTCTAAGCCGCTTGGAATAAGACAGGGTTATTTTCACCTCTTTTTCTTCTACTCCACAGTGCTCTATACTGTGGAAGGGTATGTGTTGCCCCTTCCTTCTTGGAGAACGTGCGCGGCGGTCTTTCCGTCTCTCGACAAGCGCGCGTGCAACATGCAGAGTAACGCGAAGAAAGCAGTTCTTGGACTAGCTTTAGTATCTGCAAGAAGACAGCTGTAGCGACCACACAAAGGCAGCGGAACCCCCCTCCTGGTAACAGGAGCCTCTGCGGCCAAAAGCCACGTGGATAAGATCCACCTTTGTGTGCGGTGCAACCCCAGCACCCTGGTTTCTTGAAGATACTCTAGTGAACCCTTGA…
Type II	CaV-D	Cardiovirus D	MZ544192.1	AACCTTGGTTCCCCCGGTCTAAGCCGCTTGGAATACGACAGGGTTATTTTCCTAATCTTATTTCTACTTTCACGGGTTCTATCCGTGGAAAGGGTACGTGTTGCCCCTTCCTTCTTTGGAGAATTCACACGGCGGTCTTTCCGTCTCTCGACAAGTGTGAATGCAACATGCCGGAAACGGTGAAGAAAGCAGTTCTCTGCGGAAGTCTAGAGTGCGCATCGAAACAGCTGTAGCGACCTCACAGTAGCAGCGGACTCCCCTCTTGGCGACAAGAGCCTCTGCGGCCAAAAGCCCCGTGGATAAGATCCACTGCTGTGAGCGGTGCAACCCCAGCACCCTGGTTCGATGAACATTCTCTACGGAACCAGAGGATGGCTTTCTCAAGCCCTCCGGTAGAGA…
Type II	BCrV	Crohivirus B	NC_033819.1	GTATAAGAGACAGGTGTTTGCCTTGTCTTCGGACTGGCATCTTGGGACCAACCCCCCTTTTCCCCAGCCATGGGTTAAATGGCAATAAAGGACGTAACAACTTTGTAACCATTAAGCTTTGTAATTTTGTAACCACTAAGCTTTGTGCACATAATGTAACCATCAAGCTTGTTAGTCCCAGCAGGAGGTTTGCATGCTTGTAGCCGAAATGGGGCTCGACCCCCCATAGTAGGATACTTGATTTTGCATTCCATTGTGGACCTGCAAACTCTACACATAGAGGCTTTGTCTTGCATCTAAACACCTGAGTACAGTGTGTACCTAGACCCTATAGTACGGGAGGACCGTTTGTTTCCTCAATAACCCTACATAATAGGCTAGGTGGGCATGCCCAATTTG…
Type II	FMDV-O	Foot-and-mouth disease virus O	NC_039210.1	TGACATACACCGTGCAATTTGAAACTCCGCCTGGTCTTTCCAGGTCTAGAGGGGTAACACTTTGTACTGTGCTTGACTCCACGCTCGGTCCACTGGCGAGTGTTAGTAACAGCACTGGTGCTTCGTAGCGGAGCATGGTGGCCGTGGGAACTCCTCCTTGGTAACAAGGACCCACGGGGCCGAAAGCCACGTCCTGACGGACCCACCATGTGTGCAACCCCAGCACGGCAACTTTTCTGTGAAACTCACTCTAAGGTGACACTGATACTGGTATTCAAGTACTGGTGACAGGCTAAGGATGCCCTTCAGGTACCCCGAGGTAACACGCGACACTCGGGATCTGAGAAGGGGACTGGGGCTTCTGTAAAAGCGCCCAGTTTAAAAAGCTTCTATGCCTGG…
Type II	HPeV-1	Parechovirus A1	NC_038319.1	TTTGAAAGGGGTCTCCTAGAGAGCTTGCCTAGGGCCTTATAACCCGACTTGCTGAGCTTCTATAGGAAAAAACCCTTTCCCAGCCTTGGGGTGGCTGGTCAATAAAAACCCCCATAGTAACCAACACCTAAGACAATTTGATCAACCCTATGCCTGGTCCCCACTATTCGAAGGCAACTTGCAATAAGAAGAGTGGAACAAGGATGCTTAAAGCATAGTGTAAATGATCTTTTCTAACCTGTATTATGTACAGGGTGGCAGATGGCGTGCCATAAATCTATTAGTGGGATACCACGCTTGTGGACCTTATGCCCACACAGCCATCCTCTAGTAAGTTTGTAAAATGTCTGGTGAGATGTGGGAACTTATTGGAAACAACAATTTGCTTAATAGCATCCT…
Type II	LV-5	Ljunganvirus 5	LC133331.1	CGCGGCCATGTTTGTAAGCATGGCCGTAGGGACCCCCCGGTGGGCTGGGTGCACTTCTCGCCTTTTAGGTGGGGGTGTGGCTCGGCTACCACCACTGGGTGGCAACCAGTTTTCATGTAATAGCCAAACAAGTAACATTAACACCTAAGCTTCTGGTGCACCACCCTGTCTGGTTGAAGCCGCTTGGAATAAAATTGGATAGCTAAGGTGGATTGTCAAACATGCATTTCTGTCTCCTGGATATCCTTAATATCCAGGTAAGGGCTGTACCCGGGCGGTCCTACTCTTCACAGGAGTCTGCATAGGTGGCTTTCACCTCTGGACAGTGCACTCCCTCCCGCTCCCTCACCCAAGTTAGCTGGAACACAGAATGAAAAATGAGCGAACACTAGAACCAGG…
Type II	SVV	Seneca valley virus	NC_011349.1	TTTGAAATGGGGGGCTGGGCCCTGATGCCCAGTCCTTCCTTTCCCCTTCCGGGGGGTTAACCGGCTGTGTTTGCTAGAGGCACAGAGGGGCAACATCCAACCTGCTTTTGCGGGGAACGGTGCGGCTCCGATTCCTGCGTCGCCAAAGGTGTTAGCGCACCCAAACGGCGCACCTACCAATGTTATTGGTGTGGTCTGCGAGTTCTAGCCTACTCGTTTCTCCCCCGACCATTCACTCACCCACGAAAAGTGTGTTGTAACCATAAGATTTAACCCCCGCACGGGATGTGCGATAACCGTAAGACTGGCTCAAGCGCGGAAAGCGCTGTAACCACATGCTGTTAGTCCCTTTATGGCTGCAAGATGGCTACCCACCTCGGATCACTGAACTGGAGCTCG…
Type III	PTV-15	Porcine teschovirus 15	LC386156.1	CTTCCTTTTAATTCGTAACTGATAAGTGATAGTCCTTGGAAGCTAGGTATTTGTTACGCTAGTTTTGGATTATCTTGTGCCCAACATTTGTTTTCGAACATATGTTGTGTTTAAACACAGAAATCTAGTTTCTTTGGTTATGAGTTTAATGGAATATCCTTTTGAAAGACTTGCCTTGGCGCGGGCTAGAGCGCAATTGTCACCAGGTATTGCACCAATGGTGGCGACAGGGTACAGAAGAGCAAGTACTCCTGACTGGGTAATGGGACTGCATTGCATATCCCTAGGCATCTATTGAGATTTCTCTGGAGCCCACCAGCATGGAGTTCCTGTATGGGAATGCAGGACTGGACTTGTGCTGCCTGACAGGGTCGCGGCTGGCCGTCTGTACTTTGTATA…
Type III	HCV	Hepatitis C virus	NC_004102.1	GCCAGCCCCCTGATGGGGGCGACACTCCACCATGAATCACTCCCCTGTGAGGAACTACTGTCTTCACGCAGAAAGCGTCTAGCCATGGCGTTAGTATGAGTGTCGTGCAGCCTCCAGGACCCCCCCTCCCGGGAGAGCCATAGTGGTCTGCGGAACCGGTGAGTACACCGGAATTGCCAGGACGACCGGGTCCTTTCTTGGATAAACCCGCTCAATGCCTGGAGATTTGGGCGTGCCCCCGCAAGACTGCTAGCCGAGTAGTGTTGGGTCGCGAAAGGCCTTGTGGTACTGCCTGATAGGGTGCTTGCGAGTGCCCCGGGAGGTCTCGTAGACCGTGCACCATGAGCACGAATCCTAAACCTCAAAGAAAAACCAAACGTAAC
Type III	HCV-3a	Hepatitis C virus subtype 3a	MN231293.1	ACCTGCCTCTTACGAGGCGACACTCCACCATGGATCACTCCCCTGTGAGGAACTTCTGTCTTCACGCGGAAAGCGCCTAGCCATGGCGTTAGTACGAGTGTCGTGCAGCCTCCAGGACCCCCCCTCCCGGGAGAGCCATAGTGGTCTGCGGAACCGGTGAGTACACCGGAATCGCTGGGGTGACCGGGTCCTTTCTTGGAGCAACCCGCTCAATACCCAGAAATTTGGGCGTGCCCCCGCGAGATCACTAGCCGAGTAGTGTTGGGTCGCGAAAGGCCTTGTGGTACTGCCTGATAGGGTGCTTGCGAGTGCCCCGGGAGGTCTCGTAGACCGTGCAAC
Type III	CSFV	Classical swine fever virus	NC_038912.1	GTATACGAGGTTAGTTCATTCTCGTATGCATGATTGGACAAATTAAAATTTCAATTTGGATCAGGGCCTCCCTCCAGCGACGGCCGAACTGGGCTAGCCATGCCCACAGTAGGACTAGCAAACGGAGGGACTAGCCGTAGTGGCGAGCTCCCTGGGTGGTCTAAGTCCTGAGTACAGGACAGTCGTCAGTAGTTCGACGTGAGCAGAAGCCCACCTCGATATGCTATGTGGACGAGGGCATGCCCAAGACACACCTTAACCCTAGCGGGGGTCGCTAGGGTGAAATCACACCACGTGATGGGAGTACGACCTGATAGGGTGCTGCAGAGGCCCACTATTAGGCTAGTATAAAAATCTCTGCTGTACATGGCAC
Type III	SVV-2	Senecavirus A isolate SVA/US/SVV-001-P3/2002	MT360258.1	TAAGACTGGCTCAAGCGCGGAAAGCGCTGTAACCACATGCTGTTAGTCCCTTTATGGCTGCAAGATGGCTACCCACCTCGGATCACTGAACTGGAGCTCGACCCTCCTTAGTAAGGGAACCGAGAGGCCTTCGTGCAACAAGCTCCGACACAGAGTCCACGTGACTGCTACCACCATGAGTACATGGTTCTCCCCTCTCGACCCAGGACTTCTTTTTGAATATCCACGGCTCGATCCAGAGGGTGGGGCATGACCCCTAGCATAGCGAGCTACAGCGGGAACTGTAGCTAGGCCTTAGCGTGCCTTGGATACTGCCTGATAGGGCGACGGCCTAGTCGTGTCGGTTCTATAGGTAGCACATACAAAT
Type IV	CrPV	Cricket paralysis virus	PQ246907.1	AAAAGCAAAAATGTGATCTTGCTTGTAAATACAATTTTGAGAGGTTAATAAATTACAAGTAGTGCTATTTTTGTATTTAGGTTAGCTATTTAGCTTTACGTTCCAGGATGCCTAGTGGCAGCCCCACAATATCCAGGAAGCCCTCTCTGCGGTTTTTCAGATTAGGTAGTCGAAAAACCTAAGAAATTTACCT
Type IV	PSV	Porcine sapelovirus 1	NC_003987.1	ACACTCATTTCCCCCCTCCACCCTTAAGGTGGTTGTATCCCCTACACCCTACCCTCCCTTCCACATAGGACGAATAAACGGACTTGAGATTAAGGCAAGTACATAAGGTATGGTTTTTGGATACACTTAAATGGCAGTAGCGTGGCGAGCTATGGAAAAATCGCAATTGTCGATAGCCATGTTAGCGACGCGCTTCGGCGTGCTCCTTTGGTGATTCGGCGACTGGTTACAGGAGAGTAGACAGTGAGCTATGGGCAAACCCCTACAGTATTACTTAGGGGAATGTGCAATTGAGACTTGACGAGCGTCTCTTTGAGATGTGGCGCATGCTCTTGGCATTACCATAGTGAGCTTCCAGGTTGGGAAACCTGGACTGGGTCTATACTGCCTGATAGGGTC…
Type IV	TSV	Taura syndrome virus	MT877007.1	ATAGCACCACCCGATCGTAAACTCCATGTATTGGTTACCCATCTGCATCGAAAACTCTCCGAACACTAGGTGCAGTAAGGCTTTCATGGAGTGGTTTGCTATTTAGCGTACGTGTACCATAGGCAGCCCCAAAAACACGTGTGAGGAGAAAGTCCCAGTCACTTTGGGCAAAGTAGACAGCCGCGCTTGCGTGGTGGGACTTAATTA
Type IV	IAPV	Israeli acute paralysis virus	OP896074.1	AGTATAGTGTTCTGGAGGCATCATTCTATGGTTACCCATCATTAGAGGAAATTTCCAATAAACTCTGGTGTAAGGCTTAGAGTGATGGTCGAGGTGCCCTATTTAGGGTGAGGAGCCTCGGTGGCAGCCCCACCAAATCCTCTATTGGATAGGAACAGCTGTACTGGGCAGTTACAGCAGTCGTATGGTAACACATGCGGCGTTCCGAAA
Type IV	DCV	Drosophila C virus	MK645245.1	GTTAAGATGTGATCTTGCTTCCTTATACAATTTTGAGAGGTTAATAAGAAGGAAGTAGTGCTATCTTAATAATTAGGTTAACTATTTAGTTTTACTGTTCAGGATGCCTATTGGCAGCCCCATAATATCCAGGACACCCTCTCTGCTTCTTATATGATTAGGTTGTCATTTAGAATAAGAAAATAACCT
Type IV	RhPV	Rhopalosiphum padi virus	NC_001874.1	AAATTAGTGGCAATAACATATATATGTCAACCCTGCTCATTGGTTTAATTGAGCGCATTTAGTGTTGTGTGATCTTGCGCGATAAATGCTGACGTGAAAACGTTGCGTATTGCTACAACACTTGGTTAGCTATTTAGCTTTACTAATCAAGACGCCGTCGTGCAGCCCACAAAAGTCTAGATACGTCACAGGAGAGCATACGCTAGGTCGCGTTGACTATCCTTATATATGA
Type IV	HIV	Human immunodeficiency virus	NC_001802.1	GTGTGCCCGTCTGTTGTGTGACTCTGGTAACTAGAGATCCCTCAGACCCTTTTAGTCAGTGTGGAAAATCTCTAGCAGTGGCGCCCGAACAGGGACCTGAAAGCGAAAGGGAAACCAGAGGAGCTCTCTCGACGCAGGACTCGGCTTGCTGAAGCGCGCACGGCAAGAGGCGAGGGGCGGCGACTGGTGAGTACGCCAAAAATTTTGACTAGCGGAGGCTAGAAGGAGAGAGA
Type IV	SV40	Simian virus 40	J02400.1	GCCGCTGCTGCAATTGAAGTGCAACTTGCATCTGTTGCTACTGTTGAAGGCCTAACAACCTCTGAGGCAATTGCTGCTATAGGCCTCACTCCACAGGCCTATGCTGTGATATCTGGGGCTCCTGCTGCTATAGCTGGATTTGCAGCTTTACTGCAAACTGTGACTGGTGT
Type IV	HHV5	Human betaherpesvirus 5 (Weingarten-Gabbay, S. et al., Science, 2016; PMID: 26816383)	NC_006273.2	CTGAATACGGATTTGTCTCCGGAGTGGGTCAAGAGTTTCGATTTTCGGGAGCACTTTGTGTAGGCGGCGCGTCCCACCCCCTGGGCCACCAGCCGCGATTCGTCTGACGCTGCTCCTATATTAAGCTTTCGCGCAGCGCGCTTTATCCGACTCGCTGTCGAGACGGCTTTGCCGGC
Type V	SV-A mut1	/	/	CCCACAGCAAGAATGCCATCATCTGTCCTCACCCCCAATTTTCCCTTTTCTTCCCCTGCAACCATTACGCTTACTCGCATGTGCATTGAGTGGTGCATGTGTTGAACAAACAGCTACACTCACATGGGGGCGGGTTTTCCCGCCCTACGGCCTCTCGCGAGGCCCACCCCTTCCCTCCCCTTATAACTACAGTGCTTTGGTAGGTAAGCATCCTGATCCCCCGCGGAAGCTGCTCACGTGGCAACTGTGGGGACCCAGACAGGTTATCAAAGGCACCCGGTCTTTCCGCCTTCAGGAGTATCCCTACTAGTGAATTCTAGCGGGGCTCTGCTTGGTGCCAACCTCCCCCAAATGCGCGCTGCGGGAGTGCTCTTCCCCAACTCACCCTAGTATCCTCTC…
Type V	SV-A mut2	/	/	CCCACAGCAAGAATGCCATCATCTGTCCTCACCCCCAATTTTCCCTTTTCTTCCCCTGCAACCATTACGCTTACTCGCATGTGCATTGAGTGGTGCATGTGTTGAACAAACAGCTACACTCACATGGGGGCGGGTTTTCCCGCCCTACGGCCTCTCGCGAGGCCCACCCCTTCCCTCCCCTTATAACTACAGTGCTTTGGTAGGTAAGCATCCTGATCCCCCGCGGAAGCTGCTCACGTGGCAACTGTGGGGACCCAGACAGGTTATCAAAGGCACCCGGTCTTTCCGCCTTCAGGAGTATCCCTACTAGTGAATTCTAGCGGGGCTCTGCTTGGTGCCAACCTCTCCCAAATGCGCGCTGCGGGAGTGCTCTTCCCCAAATCACCCCAGTATCCTCTC…
Type V	SV-A mut3	/	/	CCCACAGCAAGAATGCCATCATCTGTCCTCACCCCCAATTTTCCCTTTTCTTCCCCTGCAACCATTACGCTTACTCGCATGTGCATTGAGTGGTGCATGTGTTGAACAAACAGCTACACTCACATGGGGGCGGGTTTTCCCGCCCTACGGCCTCTCGCGAGGCCCACCCCTTCCCTCCCCTTATAACTACAGTGCTTTGGTAGGTAAGCATCCTGATCCCCCGCGGAAGCTGCTCACGTGGCAACTGTGGGGACCCAGACAGGTTATCAAAGGCACCCGGTCTTTCCGCCTTCAGGAGTATCCCTACTAGTGAATTCTAGCGGGGCTCTGCTTGGTGCCAACCTCCCCCAAATGCGCGCTGCGGGAGTGCTCTTCCCCAACTCATCTTAGTAACCTCTC…
Type V	SV-A mut4	/	/	CCCACAGCAAGAATGCCATCATCTGTCCTCACCCCCAATTTTCCCTTTTCTTCCCCTGCAACCATTACGCTTACTCGCATGTGCATTGAGTGGTGCATGTGTTGAACAAACAGCTACACTCACATGGGGGCGGGTTTTCCCGCCCTACGGCCTCTCGCGAGGCCCACCCCTTCCCTCCCCTTATAACTACAGTGCTTTGGTAGGTAAGCATCCTGATCCCCCGCGGAAGCTGCTCACGTGGCAACTGTGGGGACCCAGACAGGTTATCAAAGGCACCCGGTCTTTCCGCCTTCAGGAGTATCCCTACTAGTGAATTCTAGCGGGGCTCTGCTTGGTGCCAACCTCCCCCAAATGCGCGCTGCGGGAGTGCTCTTCCCCAACTCATCTTAGTAACCTCTC…

## Sheet: B. ivcRNA sequence
B. ivcRNA sequence
ivcRNA sequence = IRES + Cargo + 3×Flag + 27 nt splicing scar
Extraneous nucleotides
27 nt splicing scar	AGACGCTACGGACTTAAAATCCGTTGA
Cargo Sequences-Tag element
nano Luciferase-3×Flag	ATGGTCTTTACCCTGGAGGACTTCGTGGGCGATTGGCGGCAGACCGCCGGCTACAACCTGGACCAGGTGCTGGAACAGGGCGGCGTCAGCAGCCTGTTCCAGAACCTGGGAGTGTCCGTGACACCTATCCAGAGAATCGTGCTGAGCGGCGAAAACGGTCTGAAGATCGACATCCATGTGATTATCCCCTACGAGGGCCTGAGCGGAGATCAAATGGGCCAGATCGAGAAGATCTTCAAGGTGGTGTACCCTGTGGACGACCACCACTTCAAAGTGATCCTGCACTACGGCACACTGGTGATCGATGGCGTTACACCAAACATGATCGACTACTTCGGCAGACCTTATGAAGGCATCGCCGTGTTCGACGGCAAGAAAATCACCGTGACCGGCACCCTG…
firefly Luciferase-3×Flag	ATGGAGGACGCCAAGAACATCAAGAAGGGCCCGGCGCCCTTCTACCCGCTGGAGGACGGGACCGCCGGCGAGCAGCTCCACAAGGCCATGAAGCGGTACGCCCTGGTGCCGGGCACGATCGCCTTCACCGACGCCCACATCGAGGTCGACATCACCTACGCGGAGTACTTCGAGATGAGCGTGCGCCTGGCCGAGGCCATGAAGCGGTACGGCCTGAACACCAACCACCGGATCGTGGTGTGCTCGGAGAACAGCCTGCAGTTCTTCATGCCGGTGCTGGGCGCCCTCTTCATCGGCGTGGCCGTCGCCCCGGCGAACGACATCTACAACGAGCGGGAGCTGCTGAACAGCATGGGGATCAGCCAGCCGACCGTGGTGTTCGTGAGCAAGAAGGGCCTG…
mCherry-3×Flag	ATGGTGAGCAAGGGCGAGGAGGATAACATGGCCATCATCAAGGAGTTCATGCGCTTCAAGGTGCACATGGAGGGCTCCGTGAACGGCCACGAGTTCGAGATCGAGGGCGAGGGCGAGGGCCGCCCCTACGAGGGCACCCAGACCGCCAAGCTGAAGGTGACCAAGGGTGGCCCCCTGCCCTTCGCCTGGGACATCCTGTCCCCTCAGTTCATGTACGGCTCCAAGGCCTACGTGAAGCACCCCGCCGACATCCCCGACTACTTGAAGCTGTCCTTCCCCGAGGGCTTCAAGTGGGAGCGCGTGATGAACTTCGAGGACGGCGGCGTGGTGACCGTGACCCAGGACTCCTCCCTGCAGGACGGCGAGTTCATCTACAAGGTGAAGCTGCGCGGCACCAAC…
VP2_WT-3×Flag	ATGGATCACAATACCGAAGAAATGGAAAACTCTGCTGATCGAGTCATAACGCAAACGGCGGGCAACACTGCCATAAACACGCAATCATCACTGGGTGTGTTGTGTGCCTACGTTGAAGACCCGACCAAATCTGACCCTCCGTCCAGCAGCACAGATCAACCCACCACCACTTTTACTGCCATCGACAGGTGGTACACTGGACGGCTCAATTCTTGGACAAAAGCTGTAAAAACCTTCTCTTTTCAGGCCGTCCCGCTCCCTGGAGCCTTCCTGTCTAGGCAGGGAGGCCTCAACGGAGGGGCCTTCACGGCTACCCTACATAGACATTTCTTAATGAAGTGCGGGTGGCAAGTGCAGGTCCAATGCAATTTGACACAATTCCACCAAGGCGCTCTTCTT…
Ag85A_WT-3×Flag	ATGCAGCTTGTTGACAGGGTTCGTGGCGCCGTCACGGGTATGTCGCGTCGACTCGTGGTCGGGGCCGTCGGCGCGGCCCTAGTGTCGGGTCTGGTCGGCGCCGTCGGTGGCACGGCGACCGCGGGGGCATTTTCCCGGCCGGGCTTGCCGGTGGAGTACCTGCAGGTGCCGTCGCCGTCGATGGGCCGTGACATCAAGGTCCAATTCCAAAGTGGTGGTGCCAACTCGCCCGCCCTGTACCTGCTCGACGGCCTGCGCGCGCAGGACGACTTCAGCGGCTGGGACATCAACACCCCGGCGTTCGAGTGGTACGACCAGTCGGGCCTGTCGGTGGTCATGCCGGTGGGTGGCCAGTCAAGCTTCTACTCCGACTGGTACCAGCCCGCCTGCGGCAAGGCC…
gE_WT-3×Flag	ATGGGGACAGTTAATAAACCTGTGGTGGGGGTATTGATGGGGTTCGGAATTATCACGGGAACGTTGCGTATAACGAATCCGGTCAGAGCATCCGTCTTGCGATACGATGATTTTCACATCGATGAAGACAAACTGGATACAAACTCCGTATATGAGCCTTACTACCATTCAGATCATGCGGAGTCTTCATGGGTAAATCGGGGAGAGTCTTCGCGAAAAGCGTACGATCATAACTCACCTTATATATGGCCACGTAATGATTATGATGGATTTTTAGAGAACGCACACGAACACCATGGGGTGTATAATCAGGGCCGTGGTATCGATAGCGGGGAACGGTTAATGCAACCCACACAAATGTCTGCACAGGAGGATCTTGGGGACGATACGGGCATCCAC…
gE_wiz-3×Flag	ATGGGCACCGTGAACAAGCCTGTGGTGGGCGTGCTGATGGGCTTCGGCATCATCACCGGCACCCTGAGGATCACCAACCCTGTGAGGGCTAGCGTCCTGAGGTACGACGATTTCCACATCGACGAGGACAAGCTGGACACCAACAGCGTGTACGAGCCTTACTACCACAGCGACCACGCCGAGAGCAGCTGGGTGAATAGGGGCGAGAGCAGCAGAAAGGCCTACGACCACAACAGCCCTTACATCTGGCCTAGGAACGACTACGACGGCTTCCTGGAGAACGCCCACGAGCACCACGGCGTGTACAACCAAGGAAGGGGCATCGACAGCGGCGAGAGGCTGATGCAGCCTACACAGATGAGCGCCCAAGAGGACCTGGGCGACGACACCGGCATCCAC…
gE_pre-3×Flag	ATGGGAACCGTGAACAAGCCTGTGGTGGGAGTGCTGATGGGCTTCGGCATCATCACAGGAACCCTGCGGATCACCAACCCTGTGAGAGCCTCTGTGCTGCGGTACGACGACTTCCACATCGACGAGGACAAGCTGGACACCAACAGCGTGTATGAGCCCTACTACCACAGCGATCACGCCGAGAGCTCTTGGGTGAACAGAGGCGAGAGCAGCAGAAAGGCCTACGACCACAACAGCCCCTACATCTGGCCCCGGAACGACTATGATGGCTTCCTGGAGAATGCCCACGAACACCACGGCGTGTACAATCAGGGAAGAGGCATCGATTCTGGCGAGCGGCTGATGCAGCCTACCCAGATGTCTGCCCAGGAGGATCTGGGCGACGATACAGGCATCCAC…
gE_jcat-3×Flag	ATGGGCACCGTGAACAAGCCCGTGGTGGGCGTGCTGATGGGCTTCGGCATCATCACCGGCACCCTGAGGATCACCAACCCCGTGAGGGCCAGCGTGCTGAGGTACGACGACTTCCACATCGACGAGGACAAGCTGGACACCAACAGCGTGTACGAGCCCTACTACCACAGCGACCACGCCGAGAGCAGCTGGGTGAACAGGGGCGAGAGCAGCAGGAAGGCCTACGACCACAACAGCCCCTACATCTGGCCCAGGAACGACTACGACGGCTTCCTGGAGAACGCCCACGAGCACCACGGCGTGTACAACCAGGGCAGGGGCATCGACAGCGGCGAGAGGCTGATGCAGCCCACCCAGATGAGCGCCCAGGAGGACCTGGGCGACGACACCGGCATCCAC…
gE_pre mut216-3×Flag	ATGGGCACCGTGAACAAGCCCGTGGTGGGCGTGCTGATGGGCTTCGGCATCATCACCGGCACCCTGAGGATCACCAACCCCGTGAGGGCCAGCGTGCTGAGGTACGACGACTTCCACATCGACGAGGACAAGCTGGACACCAACAGCGTGTACGAGCCCTACTACCACAGCGACCACGCCGAGAGCAGCTGGGTGAACAGGGGCGAGAGCAGCAGGAAGGCCTACGACCACAACAGCCCCTACATCTGGCCCCGGAACGACTATGATGGCTTCCTGGAGAATGCCCACGAACACCACGGCGTGTACAATCAGGGAAGAGGCATCGATTCTGGCGAGCGGCTGATGCAGCCTACCCAGATGTCTGCCCAGGAGGATCTGGGCGACGATACAGGCATCCAC…
gE_jcat mut216-3×Flag	ATGGGAACCGTGAACAAGCCTGTGGTGGGAGTGCTGATGGGCTTCGGCATCATCACAGGAACCCTGCGGATCACCAACCCTGTGAGAGCCTCTGTGCTGCGGTACGACGACTTCCACATCGACGAGGACAAGCTGGACACCAACAGCGTGTATGAGCCCTACTACCACAGCGATCACGCCGAGAGCTCTTGGGTGAACAGAGGCGAGAGCAGCAGAAAGGCCTACGACCACAACAGCCCCTACATCTGGCCCAGGAACGACTACGACGGCTTCCTGGAGAACGCCCACGAGCACCACGGCGTGTACAACCAGGGCAGGGGCATCGACAGCGGCGAGAGGCTGATGCAGCCCACCCAGATGAGCGCCCAGGAGGACCTGGGCGACGACACCGGCATCCAC…
