# Supplementary material for: IRES–cargo interplay structurally modulates circular RNA translation
Source: Cell Res. 2026 Feb 26;36(5):377–80. doi: 10.1038/s41422-026-01233-9 (PMC13092624; doi:10.1038/s41422-026-01233-9)
Supplement: Supplementary file 3 — Supplementary information, Table S2 [file 41422_2026_1233_MOESM3_ESM.xlsx]

## Sheet: A. IRES
A. SHAPE Primer for IRES in ivcRNA
Primer	Sequence
ivc-SV-A-cargo-F1	GACTACAAAGACCATGACG
ivc-SV-A-cargo-F2	CACCCCTTCCCTCCCCTTAT
ivc-SV-A-cargo-F3	TAGTGAATTCTAGCGGGGC
ivc-SV-A-cargo-F4	CTTGTCCGGGGCATGTTTG
ivc-SV-A-mCherry-R1	ACTTGA CGGGGGATCAGGATGCTTAC
ivc-SV-A-mCherry-R2	ACTTGA GTCTGGGACAGCGGAACATC
ivc-SV-A-mCherry-R3	ACTTGA CTGGGTGGTCTTGAGGTGTC
ivc-SV-A-mCherry-R4	ACTTGA TCTCGAACTCGTGGCCGTTC
ivc-SV-A-gE_wiz-R1	TAGCTT CGGGGGATCAGGATGCTTAC
ivc-SV-A-gE_wiz-R2	TAGCTT GTCTGGGACAGCGGAACATC
ivc-SV-A-gE_wiz-R3	TAGCTT CTGGGTGGTCTTGAGGTGTC
ivc-SV-A-gE_wiz-R4	TAGCTT GTCCAGCTTGTCCTCGTCGA
ivc-SV-A-gE_pre-R1	GGCTAC CGGGGGATCAGGATGCTTAC
ivc-SV-A-gE_pre-R2	GGCTAC GTCTGGGACAGCGGAACATC
ivc-SV-A-gE_pre-R3	GGCTAC CTGGGTGGTCTTGAGGTGTC
ivc-SV-A-gE_pre-R4	GGCTAC GTCCAGCTTGTCCTCGTCGA
ivc-SV-A-gE_jcat-R1	CTTGTA CGGGGGATCAGGATGCTTAC
ivc-SV-A-gE_jcat-R2	CTTGTA GTCTGGGACAGCGGAACATC
ivc-SV-A-gE_jcat-R3	CTTGTA CTGGGTGGTCTTGAGGTGTC
ivc-SV-A-gE_jcat-R4	CTTGTA GTCCAGCTTGTCCTCGTCGA

## Sheet: B. SVA-gE full length
B. SHAPE Primer for SV-A-gE full length in ivcRNA
primer	Sequence
ivc-SV-A-gE_pre-F1	GACTACAAAGACCATGACG
ivc-SV-A-gE_pre-R1	GCCAAT CGGGGGATCAGGATGCTTAC
ivc-SV-A-gE_pre-F2	CACCCCTTCCCTCCCCTTAT
ivc-SV-A-gE_pre-R2	GCCAAT GTCTGGGACAGCGGAACATC
ivc-SV-A-gE_pre-F3	TAGTGAATTCTAGCGGGGC
ivc-SV-A-gE_pre-R3	GCCAAT CTGGGTGGTCTTGAGGTGTC
ivc-SV-A-gE_pre-F4	CTTGTCCGGGGCATGTTTG
ivc-SV-A-gE_pre-R4	GCCAAT GTCCAGCTTGTCCTCGTCGA
ivc-SV-A-gE_pre-F5	TGATGGGCTTCGGCATCATC
ivc-SV-A-gE_pre-R5	GCCAAT GCAGACATCTGGGTAGGCTG
ivc-SV-A-gE_pre-F6	CCCCGGAACGACTATGATGG
ivc-SV-A-gE_pre-R6	GCCAAT GATAGGGGCTCTCAGGGTGA
ivc-SV-A-gE_pre-F7	TCAAGGGAGACCTGAACCCT
ivc-SV-A-gE_pre-R7	GCCAAT GGCTGATCGGCTTCCTTCTT
ivc-SV-A-gE_pre-F8	TCCAGCACATCTGCCTGAAG
ivc-SV-A-gE_pre-R8	GCCAAT TGTGGAACTCGGCTCCTCTA
ivc-SV-A-gE_pre-F9	GGAACATGAGAGGCAGCGAT
ivc-SV-A-gE_pre-R9	GCCAAT CACTGAGGGGCATTAGGGTG
ivc-SV-A-gE_pre-F10	ACAGCACCTGCCTGTATCAC
ivc-SV-A-gE_pre-R10	GCCAAT GGTGCTCACCACTGTGTAGG
ivc-SV-A-gE_pre-F11	CTTCAATGGACACGTGGAAGC
ivc-SV-A-gE_pre-R11	GCCAAT GTCATGATCTTTATAATCAC
ivc-SV-A-gE_pre mut-F1	GACTACAAAGACCATGACG
ivc-SV-A-gE_pre mut-R1	TGACCA CGGGGGATCAGGATGCTTAC
ivc-SV-A-gE_pre mut-F2	CACCCCTTCCCTCCCCTTAT
ivc-SV-A-gE_pre mut-R2	TGACCA GTCTGGGACAGCGGAACATC
ivc-SV-A-gE_pre mut-F3	TAGTGAATTCTAGCGGGGC
ivc-SV-A-gE_pre mut-R3	TGACCA CTGGGTGGTCTTGAGGTGTC
ivc-SV-A-gE_pre mut-F4	CTTGTCCGGGGCATGTTTG
ivc-SV-A-gE_pre mut-R4	TGACCA GTCCAGCTTGTCCTCGTCGA
ivc-SV-A-gE_pre mut-F5	TGATGGGCTTCGGCATCATC
ivc-SV-A-gE_pre mut-R5	TGACCA GCAGACATCTGGGTAGGCTG
ivc-SV-A-gE_pre mut-F6	CCCCGGAACGACTATGATGG
ivc-SV-A-gE_pre mut-R6	TGACCA GATAGGGGCTCTCAGGGTGA
ivc-SV-A-gE_pre mut-F7	TCAAGGGAGACCTGAACCCT
ivc-SV-A-gE_pre mut-R7	TGACCA GGCTGATCGGCTTCCTTCTT
ivc-SV-A-gE_pre mut-F8	TCCAGCACATCTGCCTGAAG
ivc-SV-A-gE_pre mut-R8	TGACCA TGTGGAACTCGGCTCCTCTA
ivc-SV-A-gE_pre mut-F9	GGAACATGAGAGGCAGCGAT
ivc-SV-A-gE_pre mut-R9	TGACCA CACTGAGGGGCATTAGGGTG
ivc-SV-A-gE_pre mut-F10	ACAGCACCTGCCTGTATCAC
ivc-SV-A-gE_pre mut-R10	TGACCA GGTGCTCACCACTGTGTAGG
ivc-SV-A-gE_pre mut-F11	CTTCAATGGACACGTGGAAGC
ivc-SV-A-gE_pre mut-R11	TGACCA GTCATGATCTTTATAATCAC
ivc-SV-A-gE_jcat-F1	GACTACAAAGACCATGACG
ivc-SV-A-gE_jcat-R1	CTTGTA CGGGGGATCAGGATGCTTAC
ivc-SV-A-gE_jcat-F2	CACCCCTTCCCTCCCCTTAT
ivc-SV-A-gE_jcat-R2	CTTGTA GTCTGGGACAGCGGAACATC
ivc-SV-A-gE_jcat-F3	TAGTGAATTCTAGCGGGGC
ivc-SV-A-gE_jcat-R3	CTTGTA CTGGGTGGTCTTGAGGTGTC
ivc-SV-A-gE_jcat-F4	CTTGTCCGGGGCATGTTTG
ivc-SV-A-gE_jcat-R4	CTTGTA GTCCAGCTTGTCCTCGTCGA
ivc-SV-A-gE_jcat-F5	TGATGGGCTTCGGCATCATC
ivc-SV-A-gE_jcat-R5	CTTGTA CCTGCCCTGGTTGTACACG
ivc-SV-A-gE_jcat-F6	CCTACATCTGGCCCAGGAAC
ivc-SV-A-gE_jcat-R6	CTTGTA CTCACCTCGATCAGCCTCTG
ivc-SV-A-gE_jcat-F7	GTGTTCAAGGGCGACCTGAA
ivc-SV-A-gE_jcat-R7	CTTGTA CTTCTTGCCCTGGAACCTGT
ivc-SV-A-gE_jcat-F8	CACATCTGCCTGAAGCACAC
ivc-SV-A-gE_jcat-R8	CTTGTA TGTTCCAGATGTACACGCCC
ivc-SV-A-gE_jcat-F9	GAAGGTGCTGAGGACCGAGA
ivc-SV-A-gE_jcat-R9	CTTGTA GATGGGCACGTACAGCCAC
ivc-SV-A-gE_jcat-F10	TACCACAGCCACGTGTTCAG
ivc-SV-A-gE_jcat-R10	CTTGTA GCAGTAGGCGGTGTAGTTGT
ivc-SV-A-gE_jcat-F11	TGCCTGAGCCACATGAACAG
ivc-SV-A-gE_jcat-R11	CTTGTA CTCTCCTCGATGGCGTTCAC
ivc-SV-A-gE_jcat-F12	TGGTGTACTTCAACGGCCAC
ivc-SV-A-gE_jcat-R12	CTTGTA GTCATGATCTTTATAATCAC
ivc-SV-A-gE_jcat mut-F1	GACTACAAAGACCATGACG
ivc-SV-A-gE_jcat mut-R1	ACAGTG CGGGGGATCAGGATGCTTAC
ivc-SV-A-gE_jcat mut-F2	CACCCCTTCCCTCCCCTTAT
ivc-SV-A-gE_jcat mut-R2	ACAGTG GTCTGGGACAGCGGAACATC
ivc-SV-A-gE_jcat mut-F3	TAGTGAATTCTAGCGGGGC
ivc-SV-A-gE_jcat mut-R3	ACAGTG CTGGGTGGTCTTGAGGTGTC
ivc-SV-A-gE_jcat mut-F4	CTTGTCCGGGGCATGTTTG
ivc-SV-A-gE_jcat mut-R4	ACAGTG GTCCAGCTTGTCCTCGTCGA
ivc-SV-A-gE_jcat mut-F5	TGATGGGCTTCGGCATCATC
ivc-SV-A-gE_jcat mut-R5	ACAGTG CCTGCCCTGGTTGTACACG
ivc-SV-A-gE_jcat mut-F6	CCTACATCTGGCCCAGGAAC
ivc-SV-A-gE_jcat mut-R6	ACAGTG CTCACCTCGATCAGCCTCTG
ivc-SV-A-gE_jcat mut-F7	GTGTTCAAGGGCGACCTGAA
ivc-SV-A-gE_jcat mut-R7	ACAGTG CTTCTTGCCCTGGAACCTGT
ivc-SV-A-gE_jcat mut-F8	CACATCTGCCTGAAGCACAC
ivc-SV-A-gE_jcat mut-R8	ACAGTG TGTTCCAGATGTACACGCCC
ivc-SV-A-gE_jcat mut-F9	GAAGGTGCTGAGGACCGAGA
ivc-SV-A-gE_jcat mut-R9	ACAGTG GATGGGCACGTACAGCCAC
ivc-SV-A-gE_jcat mut-F10	TACCACAGCCACGTGTTCAG
ivc-SV-A-gE_jcat mut-R10	ACAGTG GCAGTAGGCGGTGTAGTTGT
ivc-SV-A-gE_jcat mut-F11	TGCCTGAGCCACATGAACAG
ivc-SV-A-gE_jcat mut-R11	ACAGTG CTCTCCTCGATGGCGTTCAC
ivc-SV-A-gE_jcat mut-F12	TGGTGTACTTCAACGGCCAC
ivc-SV-A-gE_jcat mut-R12	ACAGTG GTCATGATCTTTATAATCAC
ivc-SV-A mut1-gE_jcat-F1	GACTACAAAGACCATGACG
ivc-SV-A mut1-gE_jcat-R1	ACTTGA agttataaggggagggaagg
ivc-SV-A mut1-gE_jcat-F2	tacactcacatgggggcggg
ivc-SV-A mut1-gE_jcat-R2	ACTTGA aggatactagggtgagttgg
ivc-SV-A mut1-gE_jcat-F3	tagtgaattctagcggggc
ivc-SV-A mut1-gE_jcat-R3	ACTTGA gcattcctgggtggtcttga
ivc-SV-A mut1-gE_jcat-F4	ggtgtgcccaacgcccgtac
ivc-SV-A mut1-gE_jcat-R4	ACTTGA GTCCAGCTTGTCCTCGTCGA
ivc-SV-A mut1-gE_jcat-F5	TGATGGGCTTCGGCATCATC
ivc-SV-A mut1-gE_jcat-R5	ACTTGA CCTGCCCTGGTTGTACACG
ivc-SV-A mut1-gE_jcat-F6	CCTACATCTGGCCCAGGAAC
ivc-SV-A mut1-gE_jcat-R6	ACTTGA CTCACCTCGATCAGCCTCTG
ivc-SV-A mut1-gE_jcat-F7	GTGTTCAAGGGCGACCTGAA
ivc-SV-A mut1-gE_jcat-R7	ACTTGA CTTCTTGCCCTGGAACCTGT
ivc-SV-A mut1-gE_jcat-F8	CACATCTGCCTGAAGCACAC
ivc-SV-A mut1-gE_jcat-R8	ACTTGA TGTTCCAGATGTACACGCCC
ivc-SV-A mut1-gE_jcat-F9	GAAGGTGCTGAGGACCGAGA
ivc-SV-A mut1-gE_jcat-R9	ACTTGA GATGGGCACGTACAGCCAC
ivc-SV-A mut1-gE_jcat-F10	TACCACAGCCACGTGTTCAG
ivc-SV-A mut1-gE_jcat-R10	ACTTGA GCAGTAGGCGGTGTAGTTGT
ivc-SV-A mut1-gE_jcat-F11	TGCCTGAGCCACATGAACAG
ivc-SV-A mut1-gE_jcat-R11	ACTTGA CGTTCACGAAGTGGTCCACG
ivc-SV-A mut1-gE_jcat-F12	TGGTGTACTTCAACGGCCAC
ivc-SV-A mut1-gE_jcat-R12	ACTTGA GTCATGATCTTTATAATCAC
ivc-SV-A mut2-gE_jcat-F1	GACTACAAAGACCATGACG
ivc-SV-A mut2-gE_jcat-R1	CTTGTA agttataaggggagggaagg
ivc-SV-A mut2-gE_jcat-F2	tacactcacatgggggcggg
ivc-SV-A mut2-gE_jcat-R2	CTTGTA aggatactggggtgatttgg
ivc-SV-A mut2-gE_jcat-F3	tagtgaattctagcggggc
ivc-SV-A mut2-gE_jcat-R3	CTTGTA gcattcctgggtggtcttga
ivc-SV-A mut2-gE_jcat-F4	ggtgtgcccaacgcccgtaa
ivc-SV-A mut2-gE_jcat-R4	CTTGTA GTCCAGCTTGTCCTCGTCGA
ivc-SV-A mut2-gE_jcat-F5	TGATGGGCTTCGGCATCATC
ivc-SV-A mut2-gE_jcat-R5	CTTGTA CCTGCCCTGGTTGTACACG
ivc-SV-A mut2-gE_jcat-F6	CCTACATCTGGCCCAGGAAC
ivc-SV-A mut2-gE_jcat-R6	CTTGTA CTCACCTCGATCAGCCTCTG
ivc-SV-A mut2-gE_jcat-F7	GTGTTCAAGGGCGACCTGAA
ivc-SV-A mut2-gE_jcat-R7	CTTGTA CTTCTTGCCCTGGAACCTGT
ivc-SV-A mut2-gE_jcat-F8	CACATCTGCCTGAAGCACAC
ivc-SV-A mut2-gE_jcat-R8	CTTGTA TGTTCCAGATGTACACGCCC
ivc-SV-A mut2-gE_jcat-F9	GAAGGTGCTGAGGACCGAGA
ivc-SV-A mut2-gE_jcat-R9	CTTGTA GATGGGCACGTACAGCCACT
ivc-SV-A mut2-gE_jcat-F10	TACCACAGCCACGTGTTCAG
ivc-SV-A mut2-gE_jcat-R10	CTTGTA GCAGTAGGCGGTGTAGTTGT
ivc-SV-A mut2-gE_jcat-F11	TGCCTGAGCCACATGAACAG
ivc-SV-A mut2-gE_jcat-R11	CTTGTA CGTTCACGAAGTGGTCCACG
ivc-SV-A mut2-gE_jcat-F12	TGGTGTACTTCAACGGCCAC
ivc-SV-A mut2-gE_jcat-R12	CTTGTA GTCATGATCTTTATAATCAC
ivc-SV-A mut3-gE_jcat-F1	GACTACAAAGACCATGACG
ivc-SV-A mut3-gE_jcat-R1	GCCAAT agttataaggggagggaagg
ivc-SV-A mut3-gE_jcat-F2	tacactcacatgggggcggg
ivc-SV-A mut3-gE_jcat-R2	GCCAAT aggttactaagatgagttgg
ivc-SV-A mut3-gE_jcat-F3	tagtgaattctagcggggc
ivc-SV-A mut3-gE_jcat-R3	GCCAAT gcattcctgggtggtcttga
ivc-SV-A mut3-gE_jcat-F4	ggtgtgcccaacgcccgtaa
ivc-SV-A mut3-gE_jcat-R4	GCCAAT GTCCAGCTTGTCCTCGTCGA
ivc-SV-A mut3-gE_jcat-F5	TGATGGGCTTCGGCATCATC
ivc-SV-A mut3-gE_jcat-R5	GCCAAT CCTGCCCTGGTTGTACACG
ivc-SV-A mut3-gE_jcat-F6	CCTACATCTGGCCCAGGAAC
ivc-SV-A mut3-gE_jcat-R6	GCCAAT CTCACCTCGATCAGCCTCTG
ivc-SV-A mut3-gE_jcat-F7	GTGTTCAAGGGCGACCTGAA
ivc-SV-A mut3-gE_jcat-R7	GCCAAT CTTCTTGCCCTGGAACCTGT
ivc-SV-A mut3-gE_jcat-F8	CACATCTGCCTGAAGCACAC
ivc-SV-A mut3-gE_jcat-R8	GCCAAT TGTTCCAGATGTACACGCCC
ivc-SV-A mut3-gE_jcat-F9	GAAGGTGCTGAGGACCGAGA
ivc-SV-A mut3-gE_jcat-R9	GCCAAT GATGGGCACGTACAGCCACT
ivc-SV-A mut3-gE_jcat-F10	TACCACAGCCACGTGTTCAG
ivc-SV-A mut3-gE_jcat-R10	GCCAAT GCAGTAGGCGGTGTAGTTGT
ivc-SV-A mut3-gE_jcat-F11	TGCCTGAGCCACATGAACAG
ivc-SV-A mut3-gE_jcat-R11	GCCAAT CGTTCACGAAGTGGTCCACG
ivc-SV-A mut3-gE_jcat-F12	TGGTGTACTTCAACGGCCAC
ivc-SV-A mut3-gE_jcat-R12	GCCAAT GTCATGATCTTTATAATCAC
ivc-SV-A mut3-gE_jcat-F1	GACTACAAAGACCATGACG
ivc-SV-A mut4-gE_jcat-R1	TGACCA agttataaggggagggaagg
ivc-SV-A mut4-gE_jcat-F2	tacactcacatgggggcggg
ivc-SV-A mut4-gE_jcat-R2	TGACCA agaggttactaagatgagtt
ivc-SV-A mut4-gE_jcat-F3	tagtgaattctagcggggc
ivc-SV-A mut4-gE_jcat-R3	TGACCA gcattcctgggtggtcttga
ivc-SV-A mut4-gE_jcat-F4	gtgtgcccaacgcccgtaat
ivc-SV-A mut4-gE_jcat-R4	TGACCA GTCCAGCTTGTCCTCGTCGA
ivc-SV-A mut4-gE_jcat-F5	TGATGGGCTTCGGCATCATC
ivc-SV-A mut4-gE_jcat-R5	TGACCA CCTGCCCTGGTTGTACACG
ivc-SV-A mut4-gE_jcat-F6	CCTACATCTGGCCCAGGAAC
ivc-SV-A mut4-gE_jcat-R6	TGACCA CTCACCTCGATCAGCCTCTG
ivc-SV-A mut4-gE_jcat-F7	GTGTTCAAGGGCGACCTGAA
ivc-SV-A mut4-gE_jcat-R7	TGACCA CTTCTTGCCCTGGAACCTGT
ivc-SV-A mut4-gE_jcat-F8	CACATCTGCCTGAAGCACAC
ivc-SV-A mut4-gE_jcat-R8	TGACCA TGTTCCAGATGTACACGCCC
ivc-SV-A mut4-gE_jcat-F9	GAAGGTGCTGAGGACCGAGA
ivc-SV-A mut4-gE_jcat-R9	TGACCA GATGGGCACGTACAGCCACT
ivc-SV-A mut4-gE_jcat-F10	TACCACAGCCACGTGTTCAG
ivc-SV-A mut4-gE_jcat-R10	TGACCA GCAGTAGGCGGTGTAGTTGT
ivc-SV-A mut4-gE_jcat-F11	TGCCTGAGCCACATGAACAG
ivc-SV-A mut4-gE_jcat-R11	TGACCA CGTTCACGAAGTGGTCCACG
ivc-SV-A mut4-gE_jcat-F12	TGGTGTACTTCAACGGCCAC
ivc-SV-A mut4-gE_jcat-R12	TGACCA GTCATGATCTTTATAATCAC

## Sheet: C. qPCR
C. Primer for qPCR
Primer	Sequence
For in cell RNA stability
SV-A-qF	ACCCCTTCCCTCCCCTTATA
SV-A-qR	AGACCGGGTGCCTTTGATAA
For gE_WT and codon-optimized gE RNA expression
Universal-qF	GTGGACAAGgactacaaaga
Universal-qR	ggggagggatccttacttgt
Actin-qF	CACCATTGGCAATGAGCGGTTC
Actin-qR	AGGTCTTTGCGGATGTCCACGT
