# Supplementary material for: IRES–cargo interplay structurally modulates circular RNA translation
Source: Cell Res. 2026 Feb 26;36(5):377–80. doi: 10.1038/s41422-026-01233-9 (PMC13092624; doi:10.1038/s41422-026-01233-9)
Supplement: Supplementary file 4 — Supplementary information, Table S3 [file 41422_2026_1233_MOESM4_ESM.xlsx]

## Sheet: SHAPE reactivity
	This figure displays the SHAPE reactivity of the SV-A and mutated SV-A IRES within different ivcRNAs. The corresponding numerical data are provided in Sheets 2 (ivc-SV-A-cargo) and 3 (ivc-SV-A mut-gE_jcat).

## Sheet: ivc-SV-A-cargo
Position	Nucleotide	ivc-SV-A-mCherry	ivc-SV-A-gE_pre	ivc-SV-A-gE_jcat	ivc-SV-A-gE_pre mut	ivc-SV-A-gE_jcat mut
1	C	0.369314	0.114508	0.126773	0.112463	0.199863
2	C	0.661408	0.649979	0.890833	0.606272	1.14197
3	C	0.620765	0.69827	0.462764	0.688275	0.129792
4	A	0.781652	0.958558	1.23432	1.13815	1.3326
5	C	0.186316	0.143237	0	0.015279	0
6	A	0.245127	0	0	0.084666	0.026986
7	G	0.607576	0.657316	0.843191	0.750155	0.784694
8	C	1.23302	0.296545	0.185721	0.331401	0.104534
9	A	0.874413	0.966533	1.00857	1.14467	1.13672
10	A	0.836738	0.689824	0.494629	0.599621	0.705746
11	G	0.903175	1.77964	1.8524	1.75647	1.89522
12	A	0.766039	0.77356	0.718002	0.773134	0.607782
13	A	0.884745	0.927255	1.04898	0.796996	0.806673
14	U	0.565871	0.980128	0.898631	1.06506	0.994385
15	G	0.2733	0.286982	0.169673	0.228645	0.195936
16	C	0.064398	0	0	0	0.036881
17	C	0.2827	0.402619	0	0.169364	0.490452
18	A	0.36444	0.159445	0.231375	0.182129	0.380534
19	U	0.778377	0.759137	0.73092	0.99371	0.692998
20	C	0.099534	0.100772	0.123242	0.166144	0.155919
21	A	0.530104	0.505503	0.611077	0.639333	0.646193
22	U	0.360917	0.3692	0.483995	0.562121	0.524456
23	C	0.990629	1.84166	1.63084	1.71757	1.87851
24	U	0.736306	0.671366	0.403018	0.641926	0.305438
25	G	0.731888	0.713263	0.648398	0.836134	0.593309
26	U	0.014938	0.184389	0	0.122112	0.079366
27	C	0.115108	0.411129	0.295263	0.370313	0.701004
28	C	0.359253	0.760188	0.392991	0.843339	0.431598
29	U	0.545928	0.52919	0.510572	0.447941	0.491877
30	C	1.08283	0.440917	0.598481	0.553957	0.490282
31	A	0.539251	0.458041	0.556276	0.447457	0.651289
32	C	0.177499	0.220864	0.257676	0.280941	0.198642
33	C	0.748491	0.844587	0.59002	0.968006	0.687789
34	C	0.019368	0.248998	0.381023	0.249811	0.572761
35	C	0.153327	0	0.309469	0.068648	0.199716
36	C	0.647032	0.361909	0	0.262835	0.126471
37	A	0.790395	0.427281	0.379296	0.284219	0.305606
38	A	0.502952	0.680906	0.560819	0.828196	0.820358
39	U	0.798429	1.61559	1.54099	1.83436	1.96001
40	U	0.735775	0.878943	0.617365	0.938231	0.713012
41	U	0.28244	0.02521	0.164411	0.035969	0.276715
42	U	0.573269	0.698087	0.44161	0.70615	0.484048
43	C	0.668714	0.74488	0.592386	0.907	0.648674
44	C	0.943227	1.10956	0.698259	1.11435	0.811782
45	C	1.29303	0.321482	0.179831	0.248115	0.224395
46	U	0.618663	0.639645	0.641688	0.601084	0.787954
47	U	1.02205	1.81275	1.41337	2.06435	1.63791
48	U	0.733167	0.296334	0.14719	0.433439	0.20193
49	U	0.652408	0.437685	0.242085	0.456812	0.241041
50	C	1.27502	1.59655	1.56212	1.75001	1.81821
51	U	1.28086	0.159829	0.146795	0.181995	0.227946
52	U	0.30887	0.209188	0.121173	0.346679	0.057206
53	C	0.269887	0.243404	0.473044	0.322397	0.657941
54	C	0.346146	2.15884	1.85979	3.57121	2.45899
55	C	0	0	0.291368	0	0.415024
56	C	0.077461	0.403047	0.227654	0.289864	0.075365
57	U	0.21701	0.202068	0	0.386256	0.112582
58	G	0.638447	0.165219	0.20782	0	0.312741
59	C	0.92622	0	1.39026	0	1.38342
60	A	0.794353	0.588078	0.809988	0.929514	0.724318
61	A	0.587599	0.519104	0.857572	0.483231	0.632755
62	C	1.41246	0.868611	1.61006	0.180473	3.33467
63	C	0.563752	0.173065	0	0.090378	0
64	A	0.946317	0	0	0.468011	0
65	U	0.271561	0	0.263859	0	0
66	U	0.481113	0.177859	0	0	0.010791
67	A	0.505205	0.951536	1.82572	0.594796	2.55197
68	C	0.544351	0.443701	1.5894	0.600811	0.754902
69	G	0.808427	0.678541	1.19546	0.332398	1.08993
70	C	0.395756	0.148995	0.048413	0	0.05783
71	U	1.15315	0	0.268822	0	0.520399
72	U	1.47854	0.002215	0	0.061054	0.1073
73	A	0.568073	0.404963	0.197459	0.658021	0.193101
74	C	0.537996	3.0582	0.69257	5.75969	1.02119
75	U	0.104521	0.064736	0.191935	0.082133	0.181493
76	C	0.052508	0	0.003692	0	0.141648
77	G	0	0	0	0	0.1436
78	C	0	0.04384	0	0	0
79	A	0.316102	0.035802	0	0	0
80	U	1.05896	0.741528	1.12261	0.444152	1.31526
81	G	1.16787	0.755257	0.717778	0.651668	0.960035
82	U	0.164941	0	0.131482	0	0.116242
83	G	0	0	0	0	0.124194
84	C	0.236236	0.22309	0.192605	0.184436	0.154688
85	A	0.488205	0.413874	0.365895	0.267939	0.320122
86	U	0.956109	0.714559	0.666672	0.576518	0.798841
87	U	0.780715	0.733393	0.5551	0.519789	0.495948
88	G	1.52923	0.361305	0.33852	0.217738	0.442079
89	A	0.628091	0.272625	0.344114	0.35488	0.282946
90	G	0.6607	0.300169	0.186182	0.286134	0.181857
91	U	0.610938	0.254664	0.173361	0.251671	0.132296
92	G	0.147741	0.079154	0.134184	0.137797	0.192193
93	G	0.320752	0.087101	0	0.106755	0
94	U	0.809843	0.50249	0.387797	0.414879	0.302591
95	G	0.427698	0.216731	0.322635	0.20249	0.171393
96	C	0.326947	0.333705	0.209568	0.272099	0.181128
97	A	0.454853	0.179859	0.410681	0.143964	0.360578
98	U	0.29661	0.209188	0.146875	0.198172	0.080295
99	G	0.448472	0.237576	0.09463	0.244001	0.086067
100	U	0	0.027428	0.132452	0.059288	0.124235
101	G	0.265205	0.374074	0	0.240484	0
102	U	0.880262	1.01874	0.768974	0.890569	0.624446
103	U	0.743906	1.20637	0.656161	0.926426	0.504265
104	G	1.0332	0.662592	0.576992	0.594307	0.689384
105	A	0.856973	0.896215	0.659059	0.854572	0.720826
106	A	0.777278	0.904893	0.963758	0.836074	0.872883
107	C	0.955313	1.35565	1.24278	1.27866	1.05442
108	A	0.676365	0.899831	0.532966	0.727789	0.658834
109	A	0.508417	0.930678	0.930674	0.898673	0.77682
110	A	0.359321	0.025892	0.287389	0	0.326424
111	C	1.11132	1.19192	1.45579	1.04977	1.55579
112	A	0.328163	0.128904	0.029927	0.05995	0.059884
113	G	0.659556	0.347221	0.358038	0.215982	0.309888
114	C	0.245597	0.201545	0	0.120302	0
115	U	0.891099	0.626297	0.665091	0.640639	0.415437
116	A	0.510844	0.900152	0.84157	0.702057	0.781463
117	C	0.994887	0.599189	0.521531	0.483486	0.481545
118	A	0.37735	0.130198	0.098276	0.1	0.163329
119	C	0.47818	0.102908	0	0.036625	0.066126
120	U	0.750108	0.467185	0.311367	0.392668	0.422546
121	C	0.174325	0	0.1399	0	0
122	A	0.787566	1.24302	1.05757	1.24601	1.05855
123	C	0.191611	0.040113	0.14388	0.038346	0.120748
124	A	0.9897	0.810639	0.596911	0.584474	0.618606
125	U	0.857884	1.64207	1.64326	1.50739	1.66391
126	G	0.340862	0.394294	0.218626	0.301559	0.176774
127	G	0.568283	0.334673	0.476221	0.289409	0.455412
128	G	0	0	0	0	0
129	G	0	0.007381	0	0.050398	0
130	G	0	0	0	0	0
131	C	0	0.032372	0.09948	0.001843	0.070006
132	G	0	0.195944	0	0.262592	0
133	G	0.032738	0	0	0	0
134	G	0.311711	0.255348	0.233571	0.217463	0.290101
135	U	0.913442	2.0991	1.86416	2.10939	1.6924
136	U	0.807206	0.854436	0.915455	0.950403	0.755743
137	U	0.533503	0.551205	0.59684	0.399623	0.663249
138	U	0.627885	1.82921	1.84189	1.74687	1.74729
139	C	0	0.074759	0.068484	0	0.238338
140	C	0.065755	0.011777	0.009749	0	0.025075
141	C	0.02068	0.012341	0	0	0.072923
142	G	0	0	0.047447	0	0.148043
143	C	0	0	0	0	0
144	C	0	0	0	0	0
145	C	0	0	0.03856	0	0
146	U	0.502117	0.224777	0	0.183943	0.322494
147	A	0.519054	0.202834	0	0.171383	0
148	C	0.083249	0.286613	0.226897	0.067893	0.154565
149	G	0.118163	0	0	0	0
150	G	0	0	0.146073	0	0.146025
151	C	0	0.050257	0.334388	0	0.293286
152	C	0.024164	0.204178	0	0.060984	0
153	U	0.04406	0.075909	0.196128	0.067206	0.229548
154	C	0.049113	0	0.256197	0.173252	0.101983
155	U	0.445114	0.268817	0.238829	0.313784	0.196282
156	C	1.2901	0.880727	0.843159	0.628644	0.877752
157	G	1.23167	1.12793	0.999133	1.0271	1.09557
158	C	0.475237	0.453042	0.400672	0.300353	0.188309
159	G	0.106848	0.117533	0.095797	0.130328	0.188008
160	A	0.069551	0.13146	0.048756	0.0727	0
161	G	0	0.16214	0.114945	0.015867	0
162	G	0	0	0	0	0
163	C	0	0	0	0	0
164	C	0	0	0	0.015278	0.177693
165	C	0	0	0.059937	0.019734	0.13623
166	A	0.600911	0.612732	0.536369	0.588244	0.412879
167	C	0.052456	0.08345	0.103792	0.109081	0.138342
168	C	1.49176	0.707713	0.571972	0.758032	0.678183
169	C	0.131451	0.076566	0.057903	0.15596	0
170	C	0.776923	0	0	0	0
171	U	0.788335	0.517191	0.461174	0.493807	0.483038
172	U	0.912849	0.647419	0.692693	0.572052	0.74152
173	C	1.60543	0.925343	1.0068	0.974346	0.995247
174	C	0.924812	0.512301	0.585546	0.581197	0.495812
175	C	1.13921	0.412355	0.220626	0.448204	0
176	U	0.771961	0.677625	0.571855	0.705959	0.668775
177	C	0.090046	0.302082	0.510639	0.224463	0.668446
178	C	1.00936	0.787855	1.10295	0.838932	1.16476
179	C	0.083811	0.189898	0	0.133337	0
180	C	0.79636	0.135616	0.164647	0.215271	0
181	U	0.928717	0.506551	0.683565	0.647478	0.805431
182	U	1.0323	2.71596	2.28289	2.4003	2.46532
183	A	0.756851	2.9098	2.61661	2.8114	2.92247
184	U	0.730192	0.347066	0.15191	0.398166	0.479985
185	A	1.3588	1.54556	0.971003	1.58293	0.76177
186	A	1.43233	0.399205	0.545423	0.560138	0.538907
187	C	0.911937	0.38718	0.38196	0.385413	0.385763
188	U	0.950183	1.92794	1.86173	1.89654	1.69378
189	A	0.838672	1.76257	1.76916	1.82342	1.97552
190	C	1.1357	2.44881	2.42801	2.42763	2.60869
191	A	0.953282	1.3816	1.34918	1.4357	1.38694
192	G	0.652821	0.441398	0.319548	0.383758	0.256866
193	U	0.851842	0.613355	0.543815	0.517116	0.56804
194	G	0.202417	0.128953	0.127946	0.100057	0.142766
195	C	0.058586	0.156829	0.245551	0.069233	0.217231
196	U	0.89079	0.395268	0.392988	0.331935	0.395258
197	U	1.83678	0.772142	0.671867	0.687772	0.663323
198	U	1.26454	0.482104	0.456102	0.421058	0.524844
199	G	0.823118	0.32568	0.277881	0.281152	0.217658
200	G	0.812016	0.533851	0.476449	0.470749	0.514624
201	U	1.46712	1.53486	1.71799	1.35254	1.81001
202	A	0.693953	0.374772	0.393643	0.285137	0.406151
203	G	0.218858	0.095732	0.078202	0.108146	0.056207
204	G	0.438619	0.251436	0.278307	0.249227	0.269191
205	U	0.605974	0.262843	0.248294	0.158674	0.256589
206	A	0.478432	0.409396	0.357346	0.323701	0.357881
207	A	0.301594	0.208293	0.177986	0.193958	0.160084
208	G	0	0.146578	0.234319	0.07165	0.179879
209	C	0.744268	0.312004	0.362426	0.262336	0.272378
210	A	0.624549	0.58987	0.519502	0.53716	0.475923
211	U	0.963584	2.08699	2.12857	1.91493	2.14773
212	C	0.239327	0.247705	0.24012	0.183779	0.285967
213	C	0.54933	0.22767	0.139097	0.178904	0.148947
214	U	0.039501	0.023058	0.012066	0	0.062859
215	G	0.572142	0.249533	0.178552	0.203199	0.096958
216	A	0.816962	1.44047	1.38803	1.30736	1.32415
217	U	0.320435	0.363661	0.268891	0.297246	0.265028
218	C	0.057821	0.048009	0.038013	0.056851	0.063026
219	C	0.134745	0.063521	0.04435	0.030766	0.018044
220	C	0.315375	0.340228	0.374691	0.365727	0.26593
221	C	0.005959	0	0.045352	0.048788	0.032584
222	C	0	0.103428	0.058484	0.090754	0.045528
223	G	0.191813	0.095928	0.11635	0.044452	0.154737
224	C	0.40638	0.128325	0.142388	0.100244	0.136846
225	G	0.662077	0.222885	0.161821	0.105441	0.116708
226	G	1.02064	0.189117	0.171865	0.120005	0.105103
227	A	1.10563	0.353531	0.33638	0.215813	0.294134
228	A	0.541003	0.226825	0.216733	0.136168	0.201595
229	G	0	0	0	0	0
230	C	0.030877	0.025187	0.001816	0.086522	0
231	U	0.119859	0.072959	0.099687	0.047168	0.108824
232	G	0	0.085587	0	0.112094	0
233	C	0.104535	0.164135	0.160904	0.048438	0.17496
234	U	0.589376	0.620815	0.566478	0.630229	0.547611
235	C	0.032923	0.011583	0	0.057712	0
236	A	0.638587	0.614277	0.562326	0.495326	0.53269
237	C	0.845881	0.78453	0.639555	0.527855	0.585102
238	G	0.245256	0.082827	0.060305	0.053321	0.069195
239	U	1.30178	0.399337	0.331034	0.321369	0.353939
240	G	0.120877	0.061774	0.023462	0.065024	0.026872
241	G	0	0	0.031495	0	0.015917
242	C	0.096473	0.010892	0.113735	0.00991	0.107054
243	A	0.418918	0.252969	0.236091	0.160875	0.240638
244	A	0.636394	0.469726	0.340408	0.354993	0.346684
245	C	0.339834	0.148764	0.161955	0.106455	0.154094
246	U	0.296137	0.169083	0.083773	0.135262	0.08472
247	G	0.305275	0.11738	0.111228	0.060146	0.166167
248	U	0.521155	0.216805	0.175972	0.115352	0.172854
249	G	0	0.005808	0	0.001351	0.011169
250	G	0	0.034934	0.0788	0.021909	0.13549
251	G	0.057687	0.000751	0.00613	0	0.001238
252	G	0.122708	0.023875	0.025971	0	0.018742
253	A	0.698546	0.420794	0.337134	0.318516	0.316934
254	C	1.01687	0.627975	0.61086	0.679616	0.6034
255	C	2.4271	1.41532	1.62271	1.24119	1.57048
256	C	0.406732	0.039633	0	0	0.000578
257	A	0.590466	0.113654	0.158948	0.061127	0.169418
258	G	1.27971	0.597293	0.662754	0.547271	0.658402
259	A	0.770498	0.437926	0.47603	0.420347	0.468914
260	C	0.381951	0.255469	0.260646	0.233945	0.220358
261	A	0.26964	0.061359	0.089608	0.03077	0.077124
262	G	0.126446	0.224816	0.171226	0.168509	0.128528
263	G	0	0	0	0	0.044047
264	U	0.902402	1.04282	1.01855	1.04451	1.0877
265	U	1.31986	1.41388	1.2729	1.4276	1.21914
266	A	0.876115	2.96066	2.74284	3.02835	2.84636
267	U	0.881961	0.769372	0.760926	0.753985	0.716341
268	C	0.904565	1.4034	1.42081	1.39442	1.56626
269	A	0.81661	0.551726	0.540558	0.483349	0.583809
270	A	0.994135	0.770352	0.708191	0.677892	0.650341
271	A	0.436769	0.210731	0.174524	0.153189	0.052539
272	G	0.396895	0.111641	0.029008	0.131461	0.052395
273	G	0	0	0.026681	0	0.036667
274	C	0.128154	0.141056	0.124459	0.138245	0.218792
275	A	0.265701	0.107963	0.004085	0.044976	0.047426
276	C	0	0	0	0	0
277	C	0.04366	0	0.043183	0	0.050646
278	C	0.081962	0	0	0	0.059511
279	G	0	0	0	0	0
280	G	0	0	0	0	0
281	U	0	0	0	0	0
282	C	0	0.021992	0	0.028941	0
283	U	0.04033	0.032967	0.06124	0.036156	0.001664
284	U	0.28006	0.188649	0.155428	0.174524	0.148692
285	U	0	0	0	0	0
286	C	0.223003	0	0.084794	0.063482	0.07342
287	C	0.091848	0.092523	0.124879	0.040292	0.120078
288	G	0.266062	0.077563	0.124522	0.052417	0.111876
289	C	0.078286	0.008869	0	0.049009	0
290	C	0.155432	0.395022	0.388866	0.376496	0.447495
291	U	0.667337	1.14498	1.04529	1.0667	1.02018
292	U	0.477818	0.533855	0.546825	0.453871	0.530022
293	C	0.609454	0.662931	0.488868	0.535624	0.363602
294	A	0.273202	0.282574	0.270483	0.17528	0.173918
295	G	0.220588	0.081589	0.034015	0.066577	0.088562
296	G	0.606983	0.197688	0.157001	0.123917	0.116271
297	A	0.63543	0.254696	0.194919	0.205847	0.176855
298	G	0.163871	0.046504	0.013747	0.012468	0.133987
299	U	0.523333	0.34157	0.203089	0.229118	0.109568
300	A	0.415134	0.525281	0.411802	0.386635	0.440312
301	U	0.62667	1.60546	1.56991	1.64632	1.63634
302	C	0.050467	0.067722	0	0.085612	0.047149
303	C	0.137672	0.14017	0.116383	0.078362	0.132502
304	C	0.008248	0.06148	0	0	0
305	U	0.056621	0	0	0	0
306	A	0.156942	0.346559	0.326129	0.217509	0.358693
307	C	0	0	0	0	0
308	U	0.008294	0.007739	0.044132	0	0.074196
309	A	0.149445	0.080267	0.062169	0.025094	0.041242
310	G	0.347357	0.105515	0.148761	0.104303	0.161609
311	U	0.749088	0.64636	0.655844	0.570336	0.635723
312	G	0.924676	2.28746	2.49046	2.28931	2.56439
313	A	1.1698	4.07375	3.97499	3.98539	4.00629
314	A	0.902035	1.54854	1.47456	1.52193	1.53579
315	U	0.70621	1.07617	0.980445	0.991713	0.959141
316	U	0.476932	0.413039	0.368464	0.400315	0.382016
317	C	0.173966	0.07791	0.0976	0	0.130852
318	U	0.127094	0.051133	0	0.013425	0
319	A	0.184846	0.116869	0.156963	0.045903	0.168089
320	G	0.19702	0.179302	0.102864	0.117928	0.090942
321	C	0.3338	0.494252	0.432422	0.473291	0.444129
322	G	0	0.04206	0	0.056196	0
323	G	0	0	0.02664	0	0.044488
324	G	0	0	0	0	0.037077
325	G	0	0	0	0	0
326	C	0.189086	0.138019	0.182586	0.143469	0.152634
327	U	0.090775	0.065072	0.066288	0.018661	0.05569
328	C	0	0	0	0	0
329	U	0	0	0	0.01596	0
330	G	0.261608	0.267542	0.175181	0.217535	0.163068
331	C	0.243224	0.419105	0.210222	0.242413	0.164695
332	U	0.38342	0.457629	0.493241	0.383502	0.489319
333	U	0.549403	0.617717	0.566771	0.517057	0.477465
334	G	0.076034	0.071104	0.059627	0.048077	0.044031
335	G	0.130275	0.04193	0.059875	0.034052	0.073602
336	U	0.295516	0.082045	0.011579	0.051854	0.002339
337	G	0.175723	0.06824	0.069728	0.052202	0.03691
338	C	0.039461	0.100436	0.025316	0.047144	0
339	C	0.02104	0	0.002521	0	0.007351
340	A	0.548731	0.339687	0.369546	0.318003	0.265339
341	A	0.601577	0.70663	0.60525	0.603703	0.56779
342	C	0.003705	0.125831	0	0.115155	0
343	C	0.478366	0.586281	0.585288	0.573529	0.589601
344	U	0.04848	0.144725	0.131772	0.115016	0.121767
345	C	0.067533	0.125555	0.119425	0.146912	0.13564
346	C	0.151929	0.25071	0.233141	0.207935	0.228233
347	C	0.01213	0.05843	0.039769	0.027568	0
348	C	0.097538	0	0.058058	0	0.005979
349	C	0.134868	0.072907	0.194431	0.093986	0.28117
350	A	0.024988	0.083405	0.054816	0.083709	0.069952
351	A	0.280427	0.314268	0.277757	0.302632	0.203489
352	A	0.178778	0.12833	0.148	0.109115	0.137546
353	U	0.221221	0.387174	0.319136	0.346112	0.269591
354	G	0.136556	0.109418	0.113907	0.085361	0.143351
355	C	0.233774	0.143067	0.097507	0.112632	0.072253
356	G	0	0.019055	0.064986	0.075805	0.073237
357	C	0.023138	0.013102	0.053874	0	0.098546
358	G	0	0	0.053947	0	0.118468
359	C	0.163425	0.079916	0.102925	0.089071	0.044123
360	U	0.321794	0.183937	0.190422	0.141995	0.175379
361	G	0.213881	0.127963	0.03581	0.072888	0.039781
362	C	0.218974	0.279135	0.281468	0.26346	0.271856
363	G	0.068561	0.080009	0.030564	0.037239	0.025407
364	G	0.112504	0.05897	0.032674	0.03486	0.049841
365	G	0	0.013555	0.058472	0.004872	0.097978
366	A	0.263586	0.124611	0.116526	0.085766	0.086324
367	G	0	0	0	0	0
368	U	0.402369	0.396259	0.350828	0.339266	0.340193
369	G	0.177417	0.121745	0.097433	0.094672	0.066903
370	C	0.185579	0.082699	0.093664	0.048778	0.139474
371	U	0.236147	0.137836	0.100638	0.156266	0.129595
372	C	0.206354	0.2684	0.272905	0.252715	0.323953
373	U	0.25797	0.179729	0.167687	0.143488	0.151161
374	U	0.107031	0.071239	0.093203	0.072508	0.083819
375	C	0.037013	0.051185	0.034564	0.067746	0.033341
376	C	0.135804	0.117221	0.079478	0.075132	0.067581
377	C	0.017633	0	0	0	0
378	C	0.203187	0.178145	0.141943	0.200627	0.136046
379	A	0.220261	0.121135	0.090461	0.087547	0.089645
380	A	0.247794	0.184184	0.194781	0.158633	0.213038
381	C	0.346721	0.144205	0.132451	0.123643	0.143982
382	U	0.271138	0.081098	0.099581	0.044369	0.084792
383	C	0.130919	0.103397	0.090354	0.167924	0.062645
384	A	0.028648	0.062133	0.068439	0.076088	0.07041
385	C	0.036684	0.067751	0.040021	0.053252	0.026615
386	C	0.007187	0.047293	0.082948	0.046577	0.092985
387	C	0.213708	0.126015	0.164803	0.137623	0.194266
388	U	0.079565	0	0	0	0.032329
389	A	0.161236	0.094682	0.047293	0.072099	0
390	G	0.255238	0.126254	0.150405	0.108638	0.118019
391	U	0.147832	0.018022	0.040223	0	0.094492
392	A	0.113763	0.112234	0.086429	0.115936	0.076935
393	U	0.040094	0.016766	0.009372	0	0.02986
394	C	0.007572	0.037975	0	0	0
395	C	0.249342	0.076795	0.076018	0.048928	0.087132
396	U	0.632606	0.186705	0.179113	0.144416	0.144765
397	C	0.377513	0.182457	0.108067	0.092258	0.185257
398	U	0.125037	0.013046	0.052536	0.027032	0.107947
399	C	0.286859	0.131717	0.149872	0.086579	0.16522
400	A	0.150904	0.100381	0.112227	0.083479	0.111264
401	U	0.126324	0.04937	0.002589	0.00201	0
402	G	0.326045	0.203228	0.179292	0.172412	0.179804
403	U	0.043766	0.029214	0.023356	0	0.005855
404	G	0.570159	0.371669	0.381435	0.263925	0.346656
405	U	0.104908	0	0	0	0
406	G	0.227853	0	0	0	0
407	U	0.364484	0.139568	0.197835	0.080439	0.21793
408	G	0.195232	0.105826	0.092599	0.091186	0.155562
409	C	0.00355	0.030211	0.076713	0.022546	0.113632
410	U	0.252466	0.101962	0.095902	0.081517	0.082831
411	U	0.335387	0.15774	0.100394	0.085572	0.064362
412	G	0.306642	0.122219	0.159811	0.064473	0.164611
413	G	0.483908	0.159368	0.119246	0.109195	0.104283
414	U	0.193005	0.058029	0.030039	0.056007	0.026672
415	C	0.428442	0.09793	0.070327	0.096601	0.015329
416	A	0.145414	0.03228	0.029907	0.017191	0.014201
417	G	0	0	0.002702	0	0
418	C	0	0.004157	0.020761	0	0.008449
419	A	0.443484	0	0	0	0
420	U	1.13473	3.3635	3.43456	3.44173	3.76999
421	A	1.12939	5.99047	6.28214	6.11937	6.87996
422	U	0.482745	0.414257	0.393431	0.408178	0.38523
423	C	1.19524	0.602973	0.488995	0.407745	0.523121
424	U	0.886651	0.400987	0.388523	0.292736	0.369215
425	G	1.23774	0.280111	0.297307	0.206736	0.239087
426	A	0.305644	0.114268	0.108603	0.099141	0.089174
427	G	0.001775	0	0	0	0.009056
428	A	0	0	0	0	0
429	C	0	0.013296	0.016373	0.020782	0.008513
430	G	0	0	0.014981	0	0
431	A	0.092139	0	0	0.002617	0
432	U	0.105622	0.029942	0.008695	0	0
433	G	0.284122	0.18661	0.186656	0.145967	0.143191
434	U	0.505284	4.79971	4.94831	4.87899	5.11789
435	U	0.721538	3.9067	3.84519	3.39147	4.03715
436	C	0.046449	0.026504	0.055189	0	0.018414
437	C	0.17472	0.016255	0.044425	0	0.008185
438	G	0	0.002494	0	0	0.002623
439	C	0	0	0	0	0
440	U	0	0.020883	0.017227	0	0
441	G	1.19191	0.234101	0.186927	0.189934	0.148083
442	U	0.03744	0.045774	0.052303	0.016283	0.054398
443	C	0	0	0	0	0
444	C	0.075804	0.044302	0.035834	0.028769	0.013353
445	C	0.217025	0.03132	0.046278	0.01991	0
446	A	1.59292	0.398716	0.880919	0.734252	0.906055
447	G	1.18142	0.389018	0.37413	0.317397	0.371477
448	A	0.499325	0.327645	0.312929	0.246126	0.284923
449	C	0.115368	0.176396	0.189644	0.14551	0.186228
450	C	0.162584	0.230943	0	0.151815	0.197631
451	A	0.302567	0	0.036317	0	0.043774
452	G	0.044078	0.064056	0	0.045568	0
453	U	0	0	0	0	0
454	C	0.026618	0	0	0	0
455	C	0	0.011099	0	0.035758	0
456	A	0.044156	0	0	0	0
457	G	0.219559	0.122275	0.036875	0.170894	0.066053
458	U	2.42126	1.11402	1.07452	1.02671	1.18632
459	A	1.01813	0.95961	1.05252	0.798948	1.15755
460	A	0.717408	0.878451	0.887787	0.748342	0.92477
461	U	0.491561	0.02841	0.017831	0.000275	0.052184
462	G	0.00807	0.017305	0.016672	0.002809	0.011482
463	G	0	0	0	0	0
464	A	0	0.028625	0	0.026062	0
465	C	0.509361	0.388574	0.335491	0.358949	0.343301
466	G	0	0.068922	0	0.033768	0
467	G	0	0	0	0	0
468	G	0	0	0	0	0
469	C	0	0.040076	0.045704	0.062623	0
470	C	0.088124	0.013106	0	0	0.023589
471	A	0.407992	0.159024	0.132264	0.078418	0.069513
472	G	0.149698	0.02255	0.036287	0.030022	0.017148
473	U	0.861475	0.266977	0.20987	0.185548	0.174543
474	G	0.172506	0.294638	0.187866	0.216716	0.179381
475	C	1.96062	1.71642	1.73346	1.51955	1.70788
476	G	0.063443	0	0	0	0
477	U	1.28284	5.20868	5.00625	4.96307	5.15821
478	G	0.22814	0.19459	0.175637	0.10722	0.141195
479	U	0.29675	0.023539	0	0	0
480	A	0.490418	0.392158	0.410673	0.22744	0.402186
481	G	0	0	0	0	0
482	U	0	0	0	0	0
483	C	0	0	0	0	0
484	G	0.190535	0	0	0	0
485	U	0	0	0	0	0
486	C	0	0	0	0	0
487	U	1.95871	2.14691	2.0642	2.13628	1.95653
488	U	0.226479	0.10825	0.091893	0.136421	0.082269
489	C	0	0.022483	0.074141	0.041858	0.026894
490	C	0	0	0	0	0.051807
491	G	0	0.004209	0	0	0
492	G	0	0.019844	0	0.012973	0
493	C	0.681347	0.796141	0.793894	0.717063	0.859096
494	U	1.35514	1.88926	1.86525	1.5461	1.92253
495	U	1.91153	3.5182	3.26383	3.14328	3.27553
496	G	1.48691	3.24151	3.29368	3.44306	3.33432
497	U	0.431065	0.305562	0.291559	0.285084	0.307206
498	C	0.012809	0.04073	0.099472	0.03282	0.123183
499	C	0.02616	0	0.020256	0	0.035016
500	G	0	0	0.003267	0	0.026575
501	G	0	0	0	0	0
502	G	0	0	0	0	0
503	G	0	0	0	0	0
504	C	0.12058	0.073669	0.073883	0.05609	0.060163
505	A	0	0.013449	0.02263	0.022352	0
506	U	0.001575	0.056305	0.065407	0.045259	0.049423
507	G	0.019165	0	0	0	0
508	U	0.702849	0.544002	0.455745	0.394962	0.400551
509	U	0.880313	0.536025	0.516623	0.481315	0.44644
510	U	0.381996	0.284746	0.237016	0.2787	0.214175
511	G	0.022023	0.042105	0.058763	0.037872	0.03289
512	G	0.130888	0.030838	0	0.040214	0
513	U	0.297385	0.100763	0.045648	0.119174	0.060425
514	G	0	0	0	0	0
515	A	0.072986	0.003156	0.014946	0.001562	0
516	A	0.139579	0.051831	0.030007	0.029682	0.007576
517	C	0.317191	0.123519	0.108537	0.096181	0.1422
518	C	0.364274	0.112014	0.144475	0.039941	0.161836
519	G	0	0.013891	0	0.020177	0.003477
520	G	0.028523	0.088157	0.04803	0.090279	0.082521
521	U	0.252786	0.134717	0.105496	0.146963	0.081765
522	G	0.028854	0	0.020479	0	0.043315
523	G	0.039353	0.072629	0.039885	0.062721	0.030892
524	G	0	0	0.011264	0	0.069984
525	G	0.222798	0.096989	0.058327	0.087373	0.127944
526	U	0.348453	0.355557	0.255278	0.241444	0.205198
527	A	0.236698	0.220182	0.179076	0.115681	0.16553
528	A	0.230908	0.114892	0.092572	0.078535	0.047111
529	G	0.01259	0.011857	0	0.023655	0.029199
530	G	-999	0	0	0	0
531	U	0.149009	0.111786	0.069295	0.066246	0.05244
532	U	0.222951	0.234572	0.22599	0.230487	0.146776
533	G	0	0.03949	0.012333	0.030687	0.026447
534	G	1.24775	0.712781	0.688416	0.52317	0.688287
535	U	0.280634	0.198855	0.196671	0.180933	0.162431
536	G	0.100949	0	0	0.001287	0
537	U	0.317524	0.150189	0.039488	0.08239	0.022602
538	G	0.07635	0.133377	0.126798	0.059789	0.161638
539	C	0	0	0	0	0.008389
540	C	0	0	0	0	0
541	C	0.012001	0	0	0	0
542	A	0.366789	0.230159	0.20126	0.21819	0.161218
543	A	0.418556	0.267665	0.115796	0.205683	0.127278
544	C	0.492141	0.335315	0.340846	0.305486	0.376768
545	G	0.064698	0.007076	0	0.00504	0
546	C	0	0	0	0	0
547	C	0.303005	0.065284	0.117735	0.086909	0.113568
548	C	0.091087	0.040088	0	0.064829	0
549	G	0.145097	0.047056	0.05567	0.013844	0.045411
550	U	0.15307	0.180855	0.081216	0.179318	0
551	A	0.315461	0.593563	0.514812	0.561198	0.435946
552	C	1.74581	2.23704	1.95702	2.16357	2.05132
553	U	0.136361	0.235137	0.211218	0.190482	0.183274
554	U	0.209138	0.261728	0.199908	0.21494	0.191505
555	U	0.241204	0.233092	0.134427	0.174671	0.100865
556	G	0	0.005347	0.049514	0	0.027245
557	G	0.317183	0.227378	0.178329	0.193878	0.209549
558	U	0.828391	0.83842	0.676618	0.771542	0.712527
559	G	0.419675	0.370067	0.238359	0.255539	0.231515
560	A	0.201127	0.110068	0.026843	0.108265	0.079643
561	C	0.80504	0.794039	0.720799	1.14164	0.679583
562	A	0.621237	0.428779	0.4838	0.496978	0.383929
563	C	0.056968	0.026551	0.052551	0.152957	0.004382
564	C	1.16009	0.457271	0.399384	0.465985	0.306813
565	U	0.976733	0.598872	0.456186	0.540044	0.475841
566	C	0.790381	0.68141	0.223018	0.578861	0.262375
567	A	0.340547	0.093136	0.035799	0.180726	0.039382
568	A	0.128545	0.004816	0	0.007186	0
569	G	0	0.162984	0.132276	0.14644	0.097721
570	A	0	0	0	0	0
571	C	0	0	0	0	0
572	C	0.083013	0	0	0	0.090101
573	A	0	0	0	0	0
574	C	0	0	0	0.008488	0
575	C	0	0.044787	0	0.01836	0
576	C	0.070373	0	0	0	0
577	A	0	0	0	0	0
578	G	0	0	0	0	0.044181
579	G	0.082514	0.041539	0	0	0.083522
580	A	0.379676	0.266733	0.215759	0.150056	0.163858
581	A	0.328619	0.171587	0.040167	0.070736	0.039047
582	U	0.660711	0.755233	0.671957	0.499915	0.561928
583	G	0.188354	0.279779	0.260506	0.192982	0.230303
584	C	0.07606	0.040704	0.013908	0.037349	0.042656
585	C	0.009924	0	0	0.010541	0.042268
586	A	0.176079	0.04352	0.029442	0.041126	0
587	G	0	0.056417	0.023012	0.040669	0.060209
588	G	0.049381	0	0.064683	0	0.063905
589	G	0.16847	0.057232	0.143889	0.072632	0.175807
590	A	0.64011	0.303012	0.270747	0.202278	0.245719
591	G	0.655248	0.328558	0.284786	0.214662	0.251208
592	G	0	0	0	0	0
593	U	0.533098	0.209111	0.138222	0.14375	0.083043
594	A	0.390949	0.559399	0.542465	0.463709	0.504716
595	C	0.000698	0.037084	0.033825	0.041811	0.064118
596	C	0	0.039827	0.077477	0.013844	0.097582
597	C	0	0.044722	0	0.023713	0
598	C	0.031849	0.015866	0	0.014301	0
599	A	0	0	0	0	0
600	C	0	0	0	0.046744	0
601	C	0.033429	0.010879	0.039088	0.005937	0
602	U	1.01061	1.32856	1.30619	1.33131	1.37647
603	C	0.364241	0.154093	0.069961	0.1635	0.182668
604	A	0.877975	1.41828	1.35005	1.30505	1.31898
605	C	0.998745	1.25392	1.11811	0.908744	1.2168
606	G	0	0	0.03766	0.016214	0
607	G	0	0.00656	0	0.011902	0
608	U	0.062349	0.000875	0.015408	0.009742	0.02325
609	G	0	0	0	0.061147	0
610	G	0	0	0	0	0
611	G	0.072304	0	0.01519	0.077642	0
612	A	0.266135	0	0.013338	0	0
613	U	0.090572	0.009048	0.035046	0	0.023143
614	C	1.24949	0.536526	0.630178	0.374719	0.620084
615	U	0.602577	0.249423	0.256138	0.134385	0.198119
616	G	0.567096	0.910806	0.981625	0.622326	0.903663
617	A	0.554423	5.24706	5.01109	5.32431	5.13353
618	C	0	0	0.03184	0	0.081115
619	C	0	0.056973	0	0.027673	0.073932
620	C	0	0.032194	0.022633	0	0.0357
621	U	0.082043	0.078749	0.027908	0.066872	0.006323
622	G	0	0.103866	0	0	0
623	G	0	0	0.09469	0	0.115919
624	G	0	0	0	0	0
625	C	0	0	0	0	0
626	U	0.252438	0.240997	0.102256	0.059173	0.138805
627	A	0.231499	0.432787	0.268487	0.251762	0.301256
628	A	0.641592	1.1808	1.18678	1.05242	1.07392
629	U	0.691846	0.971274	0.866972	0.803369	1.05768
630	U	0.380529	0.583988	0.599414	0.454783	0.580206
631	G	1.24548	5.84634	5.33559	6.24801	6.25999
632	U	0	0	0	0	0
633	C	0.358876	0.402556	0.251932	0.377851	0.253888
634	U	0.444079	0.198431	0.244125	0.103218	0.175483
635	A	0.74708	0.554912	0.613775	0.570751	0.442223
636	C	0.583127	0.513579	0.45056	0.310855	0.460318
637	G	0.041138	0.050679	0.09543	0.004986	0.038761
638	G	0	0.038852	0	0.063664	0
639	U	0.141869	0.099924	0.045609	0.062808	0.0472
640	G	0.130412	0.172706	0.161466	0.126871	0.234541
641	G	0	0	0	0	0
642	U	0.625178	1.65653	1.62701	1.86407	1.52277
643	U	0.370617	0	0	0	0
644	C	0.894766	0	0.396528	0.368207	0.629976
645	U	0.6929	0.251941	0.452695	0.532711	0.542635
646	U	0.138262	0	0	0	0.031196
647	C	1.09406	0.327622	1.46397	0.406961	0.749538
648	U	1.41011	0	0	0	0
649	U	1.65207	0	0.772352	0	0.735603
650	G	1.69499	0.513528	0.435298	0.631122	0.125292
651	C	1.0771	0.591791	0.606103	0.649163	0.54588
652	U	0.592177	0.963411	0.291244	1.09575	1.29058
653	U	0.381003	0	0.326199	0	0
654	C	1.6259	0.533109	0.591669	0.952606	0.211401
655	C	3.18969	0	0	0	0
656	A	1.36738	1.02408	1.06085	1.15997	1.25799
657	C	0.688008	0.421622	0	0.474093	0.109112
658	U	1.16198	0.523843	0.482232	0.245261	0.044031
659	U	0.705224	0.413853	0.569612	0.334357	0.776597
660	C	0.872452	0.595933	0	0.475376	0
661	U	0.634694	0.381603	0.735361	0.060648	0.632818
662	U	1.1572	0.709264	0	0.923824	0
663	U	0.255579	0.023944	0	0.046514	0
664	C	1.29867	0.198009	0.718989	0.554833	0.868307
665	U	0.907418	0	0.455846	0.083361	0.953668
666	U	0.207485	0	0.185603	0	0.338491
667	C	1.0073	0	0.665573	0	0.824183
668	U	0.634094	0	0	0	0
669	G	0.7804	0	0.54408	0	0.63344
670	U	0.532989	0.816366	0.823516	1.08376	1.03425
671	U	0.438111	0.823381	0.828477	0.979059	0.902858
672	C	0.915382	0.251649	0.228234	0.255452	0.147702
673	A	0.665284	0.225343	0.187628	0.230437	0.166595
674	C	0.837705	0.25354	0.152239	0.106044	0.196506
675	G	1.03774	0.894759	0.449668	0.449912	0.583379

## Sheet: ivc-SV-A mut-gE_jcat
ivc-SV-A mut1-gE_jcat			ivc-SV-A mut2-gE_jcat			ivc-SV-A mut3-gE_jcat			ivc-SV-A mut4-gE_jcat
Position	Nucleotide	SHAPE reactivity	Position	Nucleotide	SHAPE reactivity	Position	Nucleotide	SHAPE reactivity	Position	Nucleotide	SHAPE reactivity
1	C	0.063106	1	C	0.191902	1	C	0.226161	1	C	0.101215
2	C	0.378848	2	C	0.543823	2	C	0.147231	2	C	0.802189
3	C	0.389867	3	C	0.404495	3	C	0.143433	3	C	0.572402
4	A	1.26908	4	A	0.953783	4	A	0.290404	4	A	0.872082
5	C	0.40017	5	C	0.385975	5	C	0.524555	5	C	0.358748
6	A	0.134997	6	A	0.153413	6	A	0.164896	6	A	0.078902
7	G	0.052776	7	G	0.370293	7	G	0.19543	7	G	0.165602
8	C	0.434218	8	C	0.482731	8	C	0.116777	8	C	0.760986
9	A	1.05966	9	A	0.9432	9	A	0.294624	9	A	0.569013
10	A	0.065267	10	A	0.049475	10	A	0.637572	10	A	0.589056
11	G	0.142909	11	G	0.111977	11	G	0.451644	11	G	0.512772
12	A	0.366647	12	A	0.321779	12	A	0.430117	12	A	0.61098
13	A	1.46809	13	A	1.24572	13	A	0.865587	13	A	0.402379
14	U	2.37778	14	U	2.56337	14	U	0.791479	14	U	3.70273
15	G	0.697167	15	G	0.494814	15	G	0.160287	15	G	0.399222
16	C	0.065205	16	C	0.197511	16	C	0.114812	16	C	0.1621
17	C	0.00781	17	C	0.018921	17	C	0.146055	17	C	0.185384
18	A	0.110355	18	A	0.089906	18	A	0.171235	18	A	0.129809
19	U	0.461642	19	U	0.440071	19	U	0.417746	19	U	0.548457
20	C	0.205505	20	C	0.135906	20	C	0.013879	20	C	0.045359
21	A	0.051203	21	A	0.064535	21	A	0.125735	21	A	0.195153
22	U	0.144151	22	U	0.136641	22	U	0.074713	22	U	0.135809
23	C	1.53185	23	C	1.04402	23	C	0.303447	23	C	0.363657
24	U	0.310276	24	U	0.34992	24	U	0.409431	24	U	0.165421
25	G	0.875033	25	G	0.617952	25	G	1.44877	25	G	0.149811
26	U	0.021872	26	U	0.103917	26	U	0.053911	26	U	0.074232
27	C	0.289119	27	C	0.627697	27	C	0.279046	27	C	0.143716
28	C	0.506091	28	C	0.168281	28	C	0.098878	28	C	0.103687
29	U	0.222413	29	U	0.211186	29	U	0.119687	29	U	0.103956
30	C	0.041117	30	C	0.401836	30	C	0.525257	30	C	0.126768
31	A	0.058614	31	A	0.036949	31	A	0.132804	31	A	0.135254
32	C	0.186388	32	C	0.24621	32	C	0.080467	32	C	0.119171
33	C	0.042617	33	C	0.02884	33	C	0.130338	33	C	0.19483
34	C	0.17685	34	C	0.100351	34	C	0	34	C	0.121199
35	C	0.311118	35	C	0.178537	35	C	0.241276	35	C	0.14623
36	C	0.597541	36	C	0.400653	36	C	0.235054	36	C	0.160166
37	A	1.67526	37	A	1.94026	37	A	2.28181	37	A	2.32725
38	A	0.231124	38	A	0.612237	38	A	0.403458	38	A	0.391631
39	U	1.98378	39	U	1.70984	39	U	0.966125	39	U	0.964237
40	U	0.704628	40	U	0.541606	40	U	0.228745	40	U	1.18184
41	U	0.035805	41	U	0.121198	41	U	0.167689	41	U	0.23012
42	U	0.986057	42	U	0.63868	42	U	0.208906	42	U	0.511443
43	C	0.019113	43	C	0.017767	43	C	0.215171	43	C	0.168719
44	C	1.18763	44	C	0.671676	44	C	1.27577	44	C	0.209208
45	C	0.044924	45	C	0.036473	45	C	0.06377	45	C	0.072332
46	U	0.129682	46	U	0.279708	46	U	0.307728	46	U	0.186965
47	U	1.06352	47	U	0.740301	47	U	0.355036	47	U	1.49959
48	U	0.128307	48	U	0.054664	48	U	0.113036	48	U	0.206827
49	U	0.195489	49	U	0.178936	49	U	0.087483	49	U	0.256581
50	C	1.23767	50	C	0.940572	50	C	0.530602	50	C	0.229843
51	U	0.175998	51	U	0.103187	51	U	0.117181	51	U	0.216519
52	U	0.261645	52	U	0.38002	52	U	0.166678	52	U	0.311273
53	C	0.291696	53	C	0.186641	53	C	0.049702	53	C	0.347948
54	C	0.052478	54	C	0.028613	54	C	0.686243	54	C	0.374695
55	C	0.007907	55	C	0.028537	55	C	0.079899	55	C	0.129054
56	C	0.76902	56	C	0.320754	56	C	0.351034	56	C	1.42766
57	U	0.147809	57	U	0.146056	57	U	0.310345	57	U	0.107782
58	G	0.235326	58	G	0.158318	58	G	0.326791	58	G	0.131507
59	C	0.237095	59	C	0	59	C	0.185809	59	C	0.156768
60	A	0.848633	60	A	0.627651	60	A	0.325772	60	A	0.458927
61	A	1.02152	61	A	0.650194	61	A	0.347352	61	A	0.265792
62	C	2.48481	62	C	2.36027	62	C	0.504985	62	C	3.28597
63	C	1.38894	63	C	1.2679	63	C	0.903787	63	C	0.887449
64	A	0.150806	64	A	0.40868	64	A	0.559468	64	A	0.520978
65	U	0.669841	65	U	0.552138	65	U	1.06402	65	U	0.300047
66	U	3.52229	66	U	2.10205	66	U	3.35807	66	U	1.73175
67	A	1.57976	67	A	1.09527	67	A	0.495208	67	A	0.682078
68	C	1.54579	68	C	1.0173	68	C	0.344093	68	C	0.799687
69	G	0.104212	69	G	0.075019	69	G	0.437446	69	G	0.358413
70	C	1.2231	70	C	1.3871	70	C	0.356471	70	C	0.497476
71	U	0.769118	71	U	0.616868	71	U	0.530366	71	U	1.03452
72	U	1.81664	72	U	1.4421	72	U	0.323186	72	U	1.83568
73	A	3.10255	73	A	2.32561	73	A	1.06293	73	A	1.27568
74	C	2.0995	74	C	1.86276	74	C	2.01279	74	C	2.37432
75	U	0.223142	75	U	0.176008	75	U	0.183176	75	U	0.210688
76	C	0.253861	76	C	0.286275	76	C	0.137547	76	C	0.528774
77	G	0.037062	77	G	0.029236	77	G	0.066717	77	G	0.061517
78	C	0.120738	78	C	0.237191	78	C	0.341776	78	C	0.260566
79	A	0.027745	79	A	0.018968	79	A	0.124028	79	A	0.179783
80	U	0.281668	80	U	0.23652	80	U	0.091139	80	U	0.115941
81	G	0.036678	81	G	0.195735	81	G	0.229822	81	G	0.13137
82	U	0.097707	82	U	0.051736	82	U	0.05967	82	U	0.121851
83	G	0.045094	83	G	0.019459	83	G	0.102492	83	G	0.084136
84	C	0	84	C	0.004505	84	C	0	84	C	0.017198
85	A	0.535069	85	A	0.319035	85	A	0.208949	85	A	0.189646
86	U	0.559915	86	U	0.598175	86	U	0.628745	86	U	0.340341
87	U	0.460749	87	U	0.490476	87	U	0.910814	87	U	0.743518
88	G	0.031073	88	G	0.183361	88	G	0.561161	88	G	0.310702
89	A	0.302943	89	A	0.279273	89	A	0.192711	89	A	0.128616
90	G	0.017325	90	G	0.006386	90	G	0.058204	90	G	0.131264
91	U	0.173559	91	U	0.124527	91	U	0.091792	91	U	0.076447
92	G	0.450277	92	G	0.519887	92	G	0.31644	92	G	0.097817
93	G	0.172553	93	G	0.105124	93	G	0.022484	93	G	0
94	U	0.031081	94	U	0.023027	94	U	0.084278	94	U	0.202247
95	G	0.183587	95	G	0	95	G	0.510863	95	G	0.082524
96	C	0.137682	96	C	0.124658	96	C	0.191768	96	C	0.245059
97	A	0.175194	97	A	0.290964	97	A	0.207215	97	A	0.286916
98	U	0.069859	98	U	0.0535	98	U	0.075717	98	U	0.163127
99	G	0.537001	99	G	0.234347	99	G	0.04772	99	G	0.125566
100	U	0.002086	100	U	0.02173	100	U	0	100	U	0.048858
101	G	0.023874	101	G	0.183733	101	G	0.072178	101	G	0.021384
102	U	0.841902	102	U	0.496118	102	U	0.345899	102	U	0.731672
103	U	0.590951	103	U	0.580131	103	U	0.765033	103	U	0.991749
104	G	0.851771	104	G	1.02766	104	G	0.734248	104	G	1.85367
105	A	0.157397	105	A	0.660533	105	A	0.823336	105	A	1.56486
106	A	1.03275	106	A	1.06593	106	A	1.22197	106	A	0.855107
107	C	3.62012	107	C	2.59784	107	C	1.6398	107	C	0.605394
108	A	1.01194	108	A	0.919968	108	A	1.00701	108	A	0.688258
109	A	1.54322	109	A	1.04691	109	A	0.82582	109	A	0.574476
110	A	0.029304	110	A	0.10372	110	A	0.059532	110	A	0.178917
111	C	0.165995	111	C	1.12204	111	C	3.20691	111	C	3.59066
112	A	0.162099	112	A	0.130387	112	A	0.231368	112	A	0.153242
113	G	0.349448	113	G	0.214624	113	G	0.098331	113	G	0.116596
114	C	0.072049	114	C	0	114	C	0	114	C	0.013542
115	U	0.408941	115	U	0.30176	115	U	0.358956	115	U	0.9347
116	A	0.763415	116	A	0.905138	116	A	0.989855	116	A	0.810454
117	C	0.795739	117	C	0.430773	117	C	0.17927	117	C	0.145695
118	A	0.007176	118	A	0.052259	118	A	0.08881	118	A	0.067695
119	C	0.028875	119	C	0.182462	119	C	0.567376	119	C	0.217809
120	U	0.094058	120	U	0.128348	120	U	0.084074	120	U	0.291488
121	C	0.468192	121	C	0	121	C	1.93622	121	C	0.85316
122	A	2.16558	122	A	1.59437	122	A	0.708938	122	A	3.23502
123	C	0.215354	123	C	0.081154	123	C	0.786332	123	C	0.063519
124	A	0.936694	124	A	1.12128	124	A	0.460827	124	A	1.33024
125	U	2.27896	125	U	2.84888	125	U	2.49072	125	U	1.75784
126	G	0.461321	126	G	0.438479	126	G	0.59826	126	G	1.2087
127	G	1.07895	127	G	0.722969	127	G	1.43928	127	G	0.273005
128	G	0.014653	128	G	0.05567	128	G	0.063529	128	G	0.082327
129	G	0	129	G	0	129	G	0	129	G	0.020318
130	G	0.072031	130	G	0	130	G	0	130	G	0.011901
131	C	0	131	C	0.046916	131	C	0.045229	131	C	0.093075
132	G	0.085582	132	G	0	132	G	0	132	G	0.006783
133	G	0.025931	133	G	0.110032	133	G	0.024922	133	G	0.036887
134	G	0.01026	134	G	0.009655	134	G	0.005245	134	G	0.023939
135	U	0.240524	135	U	0.819146	135	U	1.09332	135	U	0.211419
136	U	0.200589	136	U	0.331352	136	U	0.231491	136	U	0.096672
137	U	0.237058	137	U	0.281631	137	U	0.272276	137	U	0.364471
138	U	0.067372	138	U	0.046599	138	U	0.371862	138	U	0.384496
139	C	0	139	C	0.095668	139	C	0.06013	139	C	0.232684
140	C	0	140	C	0.036187	140	C	0.532769	140	C	0.382186
141	C	0.028503	141	C	0.110854	141	C	0.600147	141	C	0.200676
142	G	0	142	G	0	142	G	0.121217	142	G	0.003718
143	C	0	143	C	0.012995	143	C	0.258562	143	C	0.128234
144	C	0.145158	144	C	0.214799	144	C	0.099689	144	C	0.049578
145	C	0	145	C	0.00319	145	C	0.015559	145	C	0.02319
146	U	0.341309	146	U	0.141364	146	U	0.261105	146	U	0.483768
147	A	0.221888	147	A	0.096475	147	A	0.228715	147	A	0.440262
148	C	0	148	C	0.022785	148	C	0	148	C	0.033179
149	G	0.0355	149	G	0.028924	149	G	0.078639	149	G	0
150	G	0.001372	150	G	0	150	G	0.007106	150	G	0
151	C	0	151	C	0	151	C	0.037322	151	C	0
152	C	0.001457	152	C	0.000732	152	C	0.050225	152	C	0.012518
153	U	0.049018	153	U	0.083109	153	U	0.043546	153	U	0.125499
154	C	0.156382	154	C	0.016628	154	C	0.024385	154	C	0
155	U	0.2336	155	U	0.271078	155	U	0.128302	155	U	0.235024
156	C	3.56805	156	C	1.88585	156	C	3.82933	156	C	5.85689
157	G	3.40033	157	G	3.5284	157	G	1.12141	157	G	0.806238
158	C	1.47063	158	C	1.94138	158	C	0.677512	158	C	2.42405
159	G	0.286488	159	G	0.08267	159	G	0.464068	159	G	0.093413
160	A	0.246014	160	A	0.606457	160	A	0.528899	160	A	0.465855
161	G	0.010687	161	G	0.023173	161	G	0.063256	161	G	0.073999
162	G	0	162	G	0	162	G	0	162	G	0
163	C	0.025697	163	C	0.009376	163	C	0.09538	163	C	0.049896
164	C	0.099799	164	C	0.027411	164	C	0.08865	164	C	0.148198
165	C	0.016241	165	C	0.049665	165	C	0.016181	165	C	0
166	A	0.154513	166	A	0.254952	166	A	0.498409	166	A	0.283094
167	C	0.059182	167	C	0.082441	167	C	0.11474	167	C	0.050883
168	C	0	168	C	0.080868	168	C	0	168	C	0.024906
169	C	0	169	C	0	169	C	0	169	C	0
170	C	0.014229	170	C	0	170	C	0.248613	170	C	0
171	U	0.023677	171	U	0.019439	171	U	0	171	U	0
172	U	0.026347	172	U	0.003266	172	U	0.226152	172	U	0.050089
173	C	0.064385	173	C	0	173	C	0	173	C	0.009776
174	C	0.198402	174	C	0.065915	174	C	0.773749	174	C	0.458162
175	C	0.131242	175	C	0.121738	175	C	0.246733	175	C	0.06265
176	U	0.018412	176	U	0.027771	176	U	0	176	U	0.040984
177	C	0	177	C	0	177	C	0	177	C	0
178	C	0	178	C	0.065427	178	C	0	178	C	0
179	C	0.038021	179	C	0.002842	179	C	0	179	C	0
180	C	0	180	C	0	180	C	0	180	C	0
181	U	0	181	U	0	181	U	0	181	U	0
182	U	0.947525	182	U	1.19688	182	U	1.88768	182	U	1.41989
183	A	0.152595	183	A	0.913184	183	A	0.382242	183	A	0.450782
184	U	0.152736	184	U	0.143878	184	U	0	184	U	0
185	A	1.97811	185	A	1.5716	185	A	0	185	A	2.3276
186	A	0.017808	186	A	0.060574	186	A	0.118049	186	A	0.141116
187	C	0.308964	187	C	0	187	C	0.069966	187	C	0.685245
188	U	1.29473	188	U	0.814916	188	U	2.34346	188	U	1.82928
189	A	0	189	A	0.96058	189	A	6.19729	189	A	1.3609
190	C	0.127541	190	C	0.068522	190	C	3.65451	190	C	0.421065
191	A	0.170641	191	A	0.588542	191	A	2.07737	191	A	0.610521
192	G	0.721968	192	G	1.22325	192	G	5.26616	192	G	0.358017
193	U	0.307883	193	U	1.21259	193	U	5.70639	193	U	0.555249
194	G	0.11808	194	G	0.436107	194	G	1.86736	194	G	0.494677
195	C	0.02231	195	C	0.093636	195	C	1.56746	195	C	0.008338
196	U	0.139487	196	U	0.333966	196	U	2.34447	196	U	0.254505
197	U	0.148038	197	U	0.233561	197	U	1.72205	197	U	0.370375
198	U	0.478218	198	U	0.833761	198	U	1.79013	198	U	1.05172
199	G	0.041943	199	G	0.042173	199	G	1.00266	199	G	0.12019
200	G	0.844426	200	G	0.643512	200	G	5.3402	200	G	0.334287
201	U	0.115217	201	U	0.038382	201	U	2.8225	201	U	0.439367
202	A	0.891138	202	A	1.06133	202	A	2.14899	202	A	0.411524
203	G	0.093895	203	G	0.137163	203	G	1.26054	203	G	0.138558
204	G	0.025463	204	G	0.255082	204	G	0.736842	204	G	0.087346
205	U	1.41255	205	U	2.17768	205	U	2.69234	205	U	2.40109
206	A	0.087239	206	A	0.826799	206	A	3.63693	206	A	0.334773
207	A	0.547553	207	A	0.218694	207	A	0.601728	207	A	0.3256
208	G	0.073093	208	G	0.04942	208	G	0.46387	208	G	0.081888
209	C	1.32966	209	C	1.03533	209	C	1.04333	209	C	0.530996
210	A	0.306133	210	A	0.114295	210	A	4.6178	210	A	0.47152
211	U	0.944862	211	U	0.944406	211	U	3.10222	211	U	1.19241
212	C	0.313161	212	C	0.158724	212	C	0.798449	212	C	0.060324
213	C	0.093247	213	C	0.274929	213	C	1.01073	213	C	0.168639
214	U	0	214	U	0.016804	214	U	0	214	U	0.029028
215	G	0.611692	215	G	0.563372	215	G	1.41649	215	G	0.342883
216	A	0.663525	216	A	1.31894	216	A	3.61524	216	A	1.07221
217	U	0.050999	217	U	0.151684	217	U	1.3455	217	U	0.178767
218	C	0	218	C	0.021815	218	C	0	218	C	0.080858
219	C	0	219	C	0.059978	219	C	0.653858	219	C	0.027917
220	C	0.035194	220	C	0.047464	220	C	0	220	C	0.00643
221	C	0	221	C	0.00197	221	C	0	221	C	0
222	C	0.002314	222	C	0.023782	222	C	0	222	C	0.070627
223	G	0.065384	223	G	0.006667	223	G	0.276147	223	G	0.052677
224	C	0.235	224	C	0.143929	224	C	0.749459	224	C	0.071572
225	G	0.304367	225	G	0.420096	225	G	0.853465	225	G	0.924791
226	G	0.330813	226	G	0.03903	226	G	2.25547	226	G	0.108205
227	A	0.102355	227	A	0.490242	227	A	2.50953	227	A	0.46802
228	A	0.031015	228	A	0.008761	228	A	0.614255	228	A	0.120705
229	G	0	229	G	0.048965	229	G	0.424611	229	G	0.05403
230	C	0	230	C	0.002537	230	C	0.216382	230	C	0
231	U	0.037306	231	U	0.076231	231	U	0.376588	231	U	0.151929
232	G	0.012138	232	G	0.04475	232	G	0	232	G	0
233	C	0.027039	233	C	0.008564	233	C	0.48028	233	C	0.160276
234	U	0.121441	234	U	0.410726	234	U	0.791119	234	U	0.450954
235	C	0	235	C	0.078952	235	C	0.213634	235	C	0.048352
236	A	1.04496	236	A	1.30132	236	A	2.85779	236	A	0.627501
237	C	1.6895	237	C	2.24391	237	C	4.64618	237	C	4.19306
238	G	0.004838	238	G	0.166261	238	G	0	238	G	0.100631
239	U	0.036106	239	U	0.169439	239	U	1.07733	239	U	0.111252
240	G	0.007762	240	G	0.026335	240	G	0.142905	240	G	0.026931
241	G	0	241	G	0.004635	241	G	0	241	G	0.015332
242	C	0.073954	242	C	0.001663	242	C	0.175331	242	C	0.055133
243	A	0.138794	243	A	0.248043	243	A	0.823139	243	A	0.315333
244	A	0.107692	244	A	0.030466	244	A	1.61618	244	A	0.314353
245	C	0.320769	245	C	0.117579	245	C	0.761545	245	C	1.07029
246	U	0.184513	246	U	0.176644	246	U	0.531992	246	U	0.402482
247	G	0.108296	247	G	0.164017	247	G	1.66952	247	G	0.069178
248	U	0.094618	248	U	0.301154	248	U	0.94961	248	U	0.24637
249	G	0.290017	249	G	0.090369	249	G	0.208808	249	G	0.008119
250	G	0.002673	250	G	0	250	G	0.246677	250	G	0
251	G	0.002292	251	G	0	251	G	0	251	G	0.039333
252	G	0	252	G	0	252	G	0	252	G	0.029697
253	A	0.081127	253	A	0.147396	253	A	0.622381	253	A	0.144263
254	C	0.071687	254	C	0.226613	254	C	1.17493	254	C	0.22696
255	C	0.387035	255	C	0.81424	255	C	2.71557	255	C	0.340249
256	C	0.053231	256	C	0.000198	256	C	0.336726	256	C	0.04688
257	A	0.030866	257	A	0.161513	257	A	0.419252	257	A	0.12038
258	G	0.320504	258	G	1.60577	258	G	6.26581	258	G	1.1386
259	A	0.104218	259	A	0.409062	259	A	1.0943	259	A	0.356051
260	C	0.024387	260	C	0.180384	260	C	0.717817	260	C	0.160818
261	A	0.267841	261	A	0.311598	261	A	0.286097	261	A	0.274951
262	G	0.040207	262	G	0.15671	262	G	1.23127	262	G	0.044514
263	G	0	263	G	0	263	G	0	263	G	0
264	U	0.093849	264	U	0.436305	264	U	1.1162	264	U	0.278775
265	U	1.49786	265	U	1.77838	265	U	2.98458	265	U	3.05814
266	A	6.6527	266	A	7.24006	266	A	14.7674	266	A	11.0553
267	U	0.099105	267	U	0.368551	267	U	1.7853	267	U	0.38057
268	C	0.31011	268	C	0.07612	268	C	6.15396	268	C	0.267527
269	A	0.361936	269	A	1.28824	269	A	3.11294	269	A	0.877546
270	A	0.176037	270	A	0.980839	270	A	4.19645	270	A	0.411103
271	A	0.642571	271	A	0.840855	271	A	0.921897	271	A	0.416183
272	G	0.118822	272	G	0.007338	272	G	0.675143	272	G	0.05555
273	G	0	273	G	0	273	G	0	273	G	0.024427
274	C	0.101793	274	C	0.102113	274	C	0.464976	274	C	0.052021
275	A	0.510924	275	A	0.328298	275	A	0.710057	275	A	0.20504
276	C	0.077406	276	C	0.087639	276	C	1.32326	276	C	0.135236
277	C	0.047537	277	C	0.207974	277	C	1.12128	277	C	0.278589
278	C	0.29701	278	C	0.644266	278	C	1.37184	278	C	0.254395
279	G	0.469763	279	G	0.299491	279	G	0	279	G	0.34381
280	G	0.602611	280	G	0.505012	280	G	1.18196	280	G	0.205414
281	U	0.101071	281	U	0.299895	281	U	0.831973	281	U	0.171217
282	C	0.202724	282	C	0.202598	282	C	6.10136	282	C	0.370069
283	U	0.735869	283	U	0.628049	283	U	1.29363	283	U	0.408255
284	U	0.807158	284	U	1.45036	284	U	4.28671	284	U	1.04429
285	U	0.054636	285	U	0.138499	285	U	0.106269	285	U	0.112665
286	C	0.187435	286	C	0.851288	286	C	3.00062	286	C	1.69794
287	C	0.82845	287	C	0.704531	287	C	2.65749	287	C	0.394887
288	G	0.0797	288	G	0.176416	288	G	1.69457	288	G	0.145194
289	C	0	289	C	0.055848	289	C	0.37045	289	C	0.071191
290	C	0.106359	290	C	0.328307	290	C	4.14165	290	C	0.10324
291	U	0.286759	291	U	0.974628	291	U	3.8799	291	U	0.631197
292	U	0.177396	292	U	0.590999	292	U	1.59385	292	U	0.803926
293	C	0.092508	293	C	0.195418	293	C	1.96816	293	C	0.385095
294	A	1.83811	294	A	1.8012	294	A	2.63801	294	A	2.66702
295	G	0.354876	295	G	0.63073	295	G	0.447117	295	G	0.089571
296	G	0.648929	296	G	0.759667	296	G	1.70889	296	G	0.118399
297	A	0.235139	297	A	0.034357	297	A	0.74986	297	A	0.180077
298	G	0.092531	298	G	0	298	G	1.21496	298	G	0.285953
299	U	0.155235	299	U	0.313765	299	U	1.40422	299	U	0.418795
300	A	2.10977	300	A	1.65785	300	A	3.5404	300	A	1.59991
301	U	0.329071	301	U	0.204611	301	U	4.04488	301	U	0.574545
302	C	0.032858	302	C	0.158221	302	C	0.630634	302	C	0.008897
303	C	0	303	C	0.137746	303	C	0.027518	303	C	0.015777
304	C	0.029258	304	C	0	304	C	0.546331	304	C	0.633622
305	U	0.046403	305	U	0.000534	305	U	0.17463	305	U	0
306	A	0.056093	306	A	0.348182	306	A	4.8315	306	A	0.155463
307	C	0	307	C	0.027042	307	C	2.32865	307	C	0.073444
308	U	0.59832	308	U	0.325022	308	U	6.40369	308	U	0.98814
309	A	0	309	A	0.091121	309	A	0.919319	309	A	0.098565
310	G	0.213674	310	G	0.376536	310	G	2.50468	310	G	0.438243
311	U	0.031911	311	U	0.063516	311	U	0.007248	311	U	0.047949
312	G	0.178713	312	G	0.235714	312	G	10.878	312	G	1.13004
313	A	0.506911	313	A	1.79981	313	A	18.8627	313	A	1.10437
314	A	2.26156	314	A	3.33528	314	A	30.6754	314	A	1.59287
315	U	4.64557	315	U	2.759	315	U	26.9686	315	U	2.93394
316	U	0.264093	316	U	0.296918	316	U	0.418502	316	U	0.17193
317	C	0.080452	317	C	0.299273	317	C	4.04245	317	C	0.406697
318	U	0.023578	318	U	0.073727	318	U	0.051314	318	U	0.008833
319	A	0.013502	319	A	0.05098	319	A	0.096366	319	A	0.028912
320	G	0.105377	320	G	0.01317	320	G	0.075728	320	G	0.050611
321	C	0.012732	321	C	0.050871	321	C	0.507646	321	C	0.197456
322	G	0	322	G	0	322	G	0	322	G	0
323	G	0	323	G	0.012274	323	G	0.443102	323	G	0
324	G	0.016959	324	G	0.038996	324	G	0	324	G	0.013822
325	G	0.031298	325	G	0.030341	325	G	0.040914	325	G	0
326	C	0.082838	326	C	0.467148	326	C	1.61529	326	C	0.174212
327	U	0.013991	327	U	0.041202	327	U	0.305995	327	U	0.108095
328	C	0.217048	328	C	0.139204	328	C	0.324537	328	C	0.094707
329	U	0.170557	329	U	0.195019	329	U	0.055955	329	U	0.324646
330	G	0.049746	330	G	0.225058	330	G	1.28429	330	G	0.118451
331	C	0.056313	331	C	0.363955	331	C	0.585887	331	C	0.208108
332	U	0.857547	332	U	0.694464	332	U	0.305219	332	U	0.80115
333	U	0.093086	333	U	0.579879	333	U	0.509802	333	U	0.334271
334	G	0	334	G	0.1114	334	G	0.020092	334	G	0
335	G	0.007241	335	G	0.156961	335	G	0.04938	335	G	0.024832
336	U	0.016823	336	U	0.133905	336	U	0.039663	336	U	0.076809
337	G	0.093526	337	G	0.182907	337	G	0.046642	337	G	0.092793
338	C	0.050176	338	C	0.093969	338	C	0.149181	338	C	0.119617
339	C	0.058332	339	C	0.066737	339	C	0	339	C	0.003896
340	A	0.265187	340	A	0.512504	340	A	0.148502	340	A	0.146177
341	A	2.20328	341	A	2.20933	341	A	1.75897	341	A	1.47024
342	C	0.075268	342	C	0.029587	342	C	0	342	C	0
343	C	0.076764	343	C	0.769693	343	C	0.392227	343	C	0.13461
344	U	0.015886	344	U	0.217766	344	U	0.107128	344	U	0.10486
345	C	0	345	C	0.066254	345	C	0.10227	345	C	0.087658
346	C	0	346	U	0.001244	346	C	0	346	C	0
347	C	0.002423	347	C	0.079057	347	C	0	347	C	0
348	C	0.000348	348	C	0.006221	348	C	0.02515	348	C	0.019703
349	C	0.382693	349	C	0.500958	349	C	0.026233	349	C	0.01482
350	A	0.01351	350	A	0.023917	350	A	0.000999	350	A	0.008554
351	A	0.132915	351	A	0.042221	351	A	0.743877	351	A	0.383512
352	A	0.261383	352	A	1.27221	352	A	0.638592	352	A	0.490129
353	U	0.802876	353	U	2.54329	353	U	0.399327	353	U	0.685238
354	G	0.062915	354	G	0.425158	354	G	0.055835	354	G	0.093515
355	C	0.079732	355	C	0.412267	355	C	0.07715	355	C	0.168085
356	G	0.003816	356	G	0.020037	356	G	0	356	G	0
357	C	0.004201	357	C	0.10825	357	C	0	357	C	0.000685
358	G	0.000323	358	G	0.008123	358	G	0.002581	358	G	0.004435
359	C	0.022154	359	C	0.359007	359	C	0.033989	359	C	0.008858
360	U	0.03735	360	U	0.565773	360	U	0.108405	360	U	0.05039
361	G	0.011743	361	G	0.291144	361	G	0.102704	361	G	0.015259
362	C	0.03288	362	C	0.566618	362	C	0.203127	362	C	0.040679
363	G	0.001127	363	G	0.031698	363	G	0.015908	363	G	0.000755
364	G	0.016151	364	G	0.078477	364	G	0.012984	364	G	0.020872
365	G	0.019351	365	G	0.200898	365	G	0.01373	365	G	0
366	A	0.035109	366	A	0.545637	366	A	0.088953	366	A	0.053202
367	G	0.034445	367	G	0.86264	367	G	0.034122	367	G	0.020058
368	U	0.11155	368	U	1.01687	368	U	0.082189	368	U	0.148583
369	G	0.046218	369	G	0.388975	369	G	0.084051	369	G	0.150126
370	C	0.011561	370	C	0.443976	370	C	0.024247	370	C	0.001344
371	U	0.032569	371	U	0.568376	371	U	0.075281	371	U	0.146161
372	C	0	372	C	0.3111	372	C	0	372	C	0
373	U	0.182028	373	U	0.642609	373	U	0.249459	373	U	0.085588
374	U	0	374	U	0.274803	374	U	0.000331	374	U	0.021585
375	C	0	375	C	0.256196	375	C	0.072633	375	C	0.077731
376	C	0.075949	376	C	2.52339	376	C	1.25689	376	C	0.518697
377	C	0	377	C	0.07053	377	C	0.094224	377	C	0
378	C	0.300668	378	C	3.2062	378	C	0.211391	378	C	0.264844
379	A	0.052503	379	A	0.072126	379	A	0.176004	379	A	0.594895
380	A	0.165333	380	A	15.1454	380	A	0.107618	380	A	0.179363
381	C	0	381	A	0.006799	381	C	0.483227	381	C	0.063934
382	U	0.001752	382	U	2.39247	382	U	0.067964	382	U	0.494074
383	C	0.191563	383	C	2.57741	383	C	0.150686	383	C	-999
384	A	0.009605	384	A	0.869224	384	A	0.188652	384	A	0.084895
385	C	0	385	C	0.375101	385	U	0.007576	385	U	0.022118
386	C	0.007577	386	C	0.522752	386	C	0.301794	386	C	-999
387	C	0	387	C	0.025246	387	U	0.015013	387	U	0.022623
388	U	0	388	C	0.000364	388	U	0.001097	388	U	0.053697
389	A	0.000938	389	A	0.065733	389	A	0.050523	389	A	0.112243
390	G	0.028168	390	G	0.075546	390	G	0.008639	390	G	0.080982
391	U	0.003613	391	U	0.191545	391	U	0.010107	391	U	0.036032
392	A	0.093679	392	A	1.17986	392	A	0.122443	392	A	-999
393	U	0	393	U	0	393	A	0	393	A	0.000768
394	C	0.095786	394	C	0.562915	394	C	0.001955	394	C	0.071194
395	C	0	395	C	0.051225	395	C	0	395	C	-999
396	U	0.028485	396	U	0.033718	396	U	0.080146	396	U	0.151794
397	C	0	397	C	0.12174	397	C	0.02813	397	C	0.009195
398	U	0.021794	398	U	0.008572	398	U	0	398	U	0.015636
399	C	0.016232	399	C	0.114052	399	C	0.086596	399	C	0
400	A	0.178432	400	A	1.36269	400	A	0.029885	400	A	0.047087
401	U	0	401	U	0.450031	401	U	0.082005	401	U	0.125525
402	G	0.127948	402	G	1.4171	402	G	0.068007	402	G	0.091162
403	U	0.018188	403	U	0.038512	403	U	0	403	U	0
404	G	0.130679	404	G	5.43639	404	G	0.057183	404	G	0.219057
405	U	0.04552	405	U	0.062695	405	U	0	405	U	0.025517
406	G	1.68809	406	G	0.745581	406	G	0.195322	406	G	0.154869
407	U	0.136161	407	U	1.50934	407	U	0.02556	407	U	0.068483
408	G	0.03232	408	G	0.721834	408	G	0.033219	408	G	0.010106
409	C	0.000205	409	C	0.058793	409	C	0	409	C	0.003319
410	U	0	410	C	0	410	U	0	410	U	0
411	U	0.087408	411	U	0.186155	411	U	0.091498	411	U	0.228901
412	G	0.072054	412	G	0.1793	412	G	0.021736	412	G	0.024831
413	G	0.029145	413	G	0.271777	413	G	0.120717	413	G	0.181645
414	U	0.063535	414	U	0.116313	414	U	0.013817	414	U	0.133175
415	C	0.134131	415	C	0.829404	415	C	0.27812	415	C	0.014436
416	A	0.024272	416	A	0.441716	416	A	0.002589	416	A	0.022676
417	G	0.044871	417	G	0.354688	417	G	0.025827	417	G	0.015976
418	C	0.006821	418	C	0.205158	418	C	0	418	C	0
419	A	0.075756	419	A	0.651008	419	A	0.011998	419	A	0.014849
420	U	0.09707	420	U	0.142429	420	U	0.60159	420	U	0.41007
421	A	4.38698	421	A	9.14429	421	A	1.50831	421	A	1.12373
422	U	0.300683	422	U	0.439322	422	U	0.050854	422	U	0.071892
423	C	0.735307	423	C	3.79349	423	C	0.396849	423	C	0.447587
424	U	0.47734	424	U	0.947697	424	U	0.254028	424	U	-999
425	G	-999	425	G	2.78261	425	G	0.097956	425	G	0.216936
426	A	0.195953	426	A	2.08898	426	A	0.19997	426	A	0.103028
427	G	0	427	G	0.097431	427	G	0.067361	427	G	-999
428	A	0.009802	428	A	0.162137	428	G	0.000769	428	G	0
429	C	0.078904	429	C	0.546166	429	C	0	429	C	0.014605
430	G	0.046356	430	G	0.313086	430	G	0.035777	430	G	0.018303
431	A	0.10866	431	A	1.16009	431	A	0.023615	431	A	0.096373
432	U	0	432	U	0	432	C	0	432	C	0
433	G	0.021521	433	G	0.023618	433	G	0.017885	433	G	0.001594
434	U	1.71784	434	U	2.26452	434	U	0.923702	434	U	0.055471
435	U	0.46344	435	U	0.605257	435	U	0.221939	435	U	0.672949
436	C	0.317512	436	C	0.714795	436	C	0.438433	436	C	0.050344
437	C	0.122226	437	C	0.188441	437	C	0.147026	437	C	-999
438	G	0.024432	438	G	0.148152	438	G	0.010087	438	G	0.014977
439	C	0.009239	439	C	0.209462	439	C	0	439	C	-999
440	U	0.032873	440	U	0.089596	440	U	0.001199	440	U	0.048803
441	G	0.046291	441	G	0.098454	441	G	0.016222	441	G	0.004008
442	U	0.060341	442	U	0.125744	442	U	0.004789	442	U	0.094449
443	C	0.009479	443	C	0.001146	443	C	0.011539	443	C	0
444	C	0.115546	444	C	0.370374	444	C	0.055877	444	C	0.027411
445	C	0.034186	445	C	0.230973	445	C	0.009605	445	C	0.065002
446	A	0.389828	446	A	0.647872	446	A	0.394682	446	A	-999
447	G	0.4225	447	G	1.59325	447	G	0.599759	447	G	0.075502
448	A	0.139763	448	A	0.72637	448	A	0.085409	448	A	0.066721
449	C	0.090851	449	C	0.480938	449	C	0.00581	449	C	0.019929
450	C	0.088401	450	C	0.305532	450	C	0.134325	450	C	0.156233
451	A	0.11772	451	A	0.287041	451	A	0.066482	451	A	0.230341
452	G	0	452	G	0.118649	452	G	0	452	G	-999
453	U	0	453	U	0	453	U	0	453	U	0
454	C	0	454	C	0.242835	454	C	0	454	C	-999
455	C	0.00994	455	C	0.033587	455	C	0.003163	455	C	0
456	A	0.036539	456	A	0.212793	456	A	0	456	A	-999
457	G	0.179931	457	G	0.264503	457	G	0.184676	457	G	-999
458	U	0	458	U	0.272552	458	U	0.004254	458	C	0
459	A	0.59064	459	A	3.25426	459	A	0.224476	459	A	0.178853
460	A	0.760025	460	A	2.41876	460	A	0.301945	460	A	0.27149
461	U	0.069802	461	U	0.535015	461	U	0.013983	461	U	0.033391
462	G	0.013531	462	G	0.220653	462	G	0	462	G	0
463	G	0.075015	463	G	0	463	G	0	463	G	0.036862
464	A	0	464	A	0.048303	464	A	0	464	A	0.012179
465	C	0.169872	465	C	0.476885	465	C	0.082157	465	C	0.054654
466	G	0.003847	466	G	0.039796	466	G	0	466	G	0
467	G	0.014509	467	G	0.018956	467	G	0	467	G	0
468	G	0	468	G	0	468	G	0	468	G	0
469	C	0.025013	469	C	0.037518	469	C	0.003749	469	C	0
470	C	0.049404	470	C	0.197447	470	C	0	470	C	0
471	A	0.133338	471	A	0.520676	471	A	0.076398	471	A	0.127696
472	G	0.121676	472	G	0.628444	472	G	0	472	G	0
473	U	0.343418	473	U	0.879987	473	U	0.179907	473	U	0.868607
474	G	3.00866	474	G	2.94815	474	G	3.26829	474	G	0.766458
475	U	0.774664	475	U	0.336614	475	U	0.31113	475	U	0.062768
476	G	0.038274	476	G	0.082307	476	G	0.005667	476	G	0
477	C	0.008668	477	C	0.008307	477	C	0.148811	477	C	0.046514
478	G	0.235437	478	G	0.605217	478	G	0.196058	478	G	0.521251
479	U	1.06503	479	U	2.08205	479	U	0.141363	479	U	0.544035
480	A	0.750808	480	A	1.37751	480	A	0.187755	480	A	0.211677
481	G	0.086977	481	G	0.004552	481	G	0	481	G	0.005912
482	U	0.064928	482	U	0.382783	482	U	0	482	U	0.012166
483	C	0	483	C	0.148487	483	C	0.017817	483	C	0
484	G	0	484	G	0.091524	484	G	0.005587	484	G	0.024861
485	U	0	485	U	0.567969	485	C	0.021434	485	C	0.023581
486	C	0	486	C	0.954102	486	U	0	486	U	0.001561
487	U	0.017649	487	C	0.000931	487	U	0.013074	487	U	0
488	U	0.491887	488	U	1.0025	488	U	0.090629	488	U	0.148334
489	C	0.076099	489	C	0.542085	489	C	0.05543	489	C	0
490	C	0.042716	490	C	0.211642	490	C	0.021929	490	C	-999
491	G	0.011275	491	G	0.191801	491	G	0	491	G	0.27887
492	G	0.005075	492	G	0.079371	492	G	0.026468	492	G	0.162011
493	C	2.16518	493	C	1.37517	493	U	0.212785	493	U	-999
494	U	0.582023	494	U	0.823635	494	U	0.7595	494	U	0.325608
495	U	2.40994	495	U	2.61378	495	U	0.030253	495	U	0.001676
496	G	0.184574	496	G	0.449102	496	A	0.040716	496	U	0
497	U	0.004416	497	U	0.011966	497	C	0.012317	497	C	0.062587
498	C	0.016828	498	C	0.057214	498	C	0.015053	498	C	0.010766
499	C	0.008914	499	C	0.132249	499	G	0.037213	499	G	0.017183
500	G	0.01306	500	G	0.418116	500	G	0.022909	500	G	0.020341
501	G	0.002911	501	G	0.589922	501	C	0.012746	501	C	0.001672
502	C	0.000535	502	C	0	502	G	0	502	G	0.009619
503	G	0.006024	503	G	0.036305	503	C	0	503	C	0
504	C	0.089601	504	C	0.084627	504	A	0.009173	504	A	0.011185
505	A	0.039406	505	A	0.221193	505	U	0.013251	505	U	0.026609
506	U	0.167632	506	U	0.594949	506	G	0.006218	506	G	0.006492
507	G	0.038203	507	G	0.235001	507	U	0.605808	507	U	0.584575
508	U	0.426085	508	U	0.73306	508	U	0.341122	508	U	0.423986
509	U	0.147535	509	U	0.238863	509	U	0.170193	509	U	0.157965
510	U	0.266062	510	U	0.40719	510	G	0	510	G	0.087536
511	G	0.290919	511	G	0.989834	511	G	0.006011	511	G	0
512	G	0.051173	512	G	0.119592	512	C	0.030374	512	C	-999
513	U	0.082044	513	U	0.441896	513	G	0	513	G	0
514	G	0.023868	514	G	0.709136	514	A	0.00372	514	A	0.059056
515	A	0.022421	515	A	0.128304	515	A	0.014495	515	A	0.029085
516	A	0.080324	516	A	0.318965	516	A	0.089444	516	A	0.168874
517	C	0.040956	517	C	0.127371	517	C	0.032598	517	C	0.095358
518	C	0.174027	518	C	1.11003	518	G	0.025018	518	G	0
519	G	0.03019	519	G	0.162896	519	C	0.028212	519	C	0.028848
520	G	0.000453	520	G	0.891838	520	U	0.008162	520	U	0.006271
521	U	0.232909	521	U	1.40677	521	G	0.011278	521	G	0.057889
522	G	0	522	G	0.161377	522	A	0	522	A	0.001034
523	G	0	523	G	0	523	G	0.014514	523	G	0.031796
524	G	0.004454	524	G	0.034506	524	G	0.667351	524	G	-999
525	G	0.077469	525	G	0.42291	525	U	0.160375	525	U	0.46469
526	U	0.055559	526	U	0.411128	526	A	0.149363	526	A	0.002845
527	A	0.179228	527	A	0.78993	527	A	0.265293	527	A	0.2753
528	A	0.195361	528	A	1.09163	528	G	0	528	G	0.031106
529	G	0.025223	529	G	0.248438	529	G	0.007937	529	G	0
530	G	0.00151	530	G	0.006457	530	U	0.008779	530	U	-999
531	U	0.061545	531	U	0.383928	531	U	0.070544	531	U	0.078756
532	U	0.144809	532	U	1.82465	532	G	0.0241	532	G	0.029266
533	G	0.065133	533	G	0.26727	533	G	0.119142	533	G	0.029643
534	G	0.269116	534	G	0.50156	534	U	0.09462	534	U	1.33348
535	U	0.05754	535	U	0.796402	535	G	0.016187	535	G	0.008466
536	G	0.002436	536	G	0.061413	536	U	0.098144	536	U	0.051571
537	U	0.054102	537	U	0.52482	537	G	0.033046	537	G	0.019081
538	G	0.002404	538	G	0.150711	538	C	0.024423	538	C	0.002677
539	C	5.5e-05	539	C	0.022199	539	C	0.00669	539	C	0.0069
540	C	0.015251	540	C	0.050045	540	C	0	540	C	0
541	C	0	541	C	0	541	A	0.050122	541	A	0.006515
542	A	0.001164	542	A	0.054384	542	A	0.101441	542	A	0.114725
543	A	0.025481	543	A	0.255844	543	C	0.127148	543	C	0.008087
544	C	0.007098	544	C	0.521623	544	G	0.027139	544	G	0.001047
545	G	0.010833	545	G	0.307855	545	C	0.019353	545	C	0.003408
546	C	0.001326	546	C	0.011381	546	C	0.004241	546	C	0.00212
547	C	0.001838	547	C	0.408447	547	C	0.01833	547	C	0.00479
548	C	0.001488	548	C	0	548	G	0.198942	548	G	0.039429
549	G	0.009182	549	G	0.015506	549	U	0.20988	549	U	0.209519
550	U	0.008263	550	U	5.6641	550	A	1.53373	550	A	0.839762
551	A	0.347739	551	A	4.66987	551	A	0.129888	551	A	0.135122
552	C	0	552	A	0.023882	552	U	0.369263	552	U	0.12633
553	U	2.2725	553	U	0.86678	553	U	0.156788	553	U	0.180998
554	C	2.2727	554	C	1.14798	554	U	0.125563	554	U	0.587109
555	A	0.206607	555	A	0.200462	555	G	0.01287	555	G	0.003213
556	G	0	556	G	0	556	G	0.156432	556	G	0.089443
557	G	0	557	G	0.015759	557	U	0.084029	557	U	0.102314
558	G	0	558	G	0	558	G	0.18733	558	G	0.271946
559	G	0	559	G	0.222865	559	A	0.134222	559	A	0.487078
560	A	0.312479	560	A	0.195007	560	U	0.104181	560	U	0.277775
561	U	0.112412	561	U	0.013485	561	A	1.44475	561	A	0.563408
562	A	0.04679	562	A	2.05993	562	C	0.073328	562	C	0.013395
563	C	0.060074	563	C	0.206573	563	C	0.307617	563	C	0.107544
564	C	0	564	C	0.946232	564	U	0.342824	564	U	0.199372
565	U	0	565	U	0.604735	565	C	0.705004	565	C	0.156771
566	C	2.85519	566	C	1.57543	566	A	0.631464	566	A	0.317642
567	A	0	567	A	0.927104	567	A	0.657429	567	A	0.624482
568	A	0.965615	568	A	0.36313	568	G	0.346744	568	G	0.265257
569	G	1.41557	569	G	0.63447	569	A	0.156969	569	A	0.058078
570	A	0	570	A	0.231346	570	C	0.072556	570	C	0
571	C	0	571	C	0.016834	571	C	0.059064	571	C	0.072905
572	C	0.023978	572	C	0.170907	572	A	0.102087	572	A	0.02686
573	A	0.244692	573	A	0.093955	573	C	0.063728	573	C	0
574	C	0.018226	574	C	0.025579	574	C	0.110291	574	C	0.043859
575	C	0.086231	575	C	0.060257	575	C	0	575	C	0
576	C	0.357531	576	C	0	576	A	0.028154	576	A	0
577	A	0.749722	577	A	0	577	G	0.082004	577	G	0
578	G	0.154173	578	G	0.019281	578	G	0.065879	578	G	0.085865
579	G	0.254081	579	G	0.495443	579	A	0.133494	579	A	1.0096
580	A	0.132472	580	A	0.146253	580	A	0.25667	580	A	0.147821
581	A	0.08483	581	A	0.176536	581	U	0.152045	581	U	2.52876
582	U	0.169229	582	U	0.545865	582	G	0.052904	582	G	0.274019
583	G	2.06196	583	G	0.301106	583	C	0	583	C	0
584	C	0.024849	584	C	0	584	C	0.007804	584	C	0.019635
585	C	0.083916	585	C	0	585	A	0	585	A	0.054572
586	A	0.008277	586	A	0.004186	586	G	0.015306	586	G	0
587	G	0.060608	587	G	0.03895	587	G	0.013669	587	G	0.006703
588	G	2.61794	588	G	0.322941	588	G	0.006359	588	G	0.251353
589	G	0.088689	589	G	0.067494	589	A	0.119663	589	A	0.113802
590	A	0.09537	590	A	0.229511	590	G	0.405213	590	G	0.110706
591	G	0.052384	591	G	0.941723	591	G	0	591	G	0.201895
592	G	0	592	G	0.010239	592	U	0.200467	592	U	0.021563
593	U	0.036011	593	U	0.249362	593	A	0.083937	593	A	0.062776
594	A	0.789147	594	A	0.352663	594	C	0.008644	594	C	0.026862
595	C	0.003695	595	C	0.031386	595	C	0.026203	595	C	0.019524
596	C	0.390442	596	C	0	596	C	0.015832	596	C	0.014708
597	C	0.088434	597	C	0.026027	597	C	0.005272	597	C	0
598	C	0.178277	598	C	0.045876	598	A	0.006199	598	A	0.000853
599	A	0.023496	599	A	0.039959	599	C	0.017741	599	C	0.001071
600	C	0.116385	600	C	0	600	C	0.192061	600	C	0.134931
601	C	0.020293	601	C	0.074382	601	U	0.48355	601	U	0.586927
602	U	2.43068	602	U	1.4087	602	C	0.039268	602	C	0.507086
603	C	0.46452	603	C	0.164579	603	A	0.429558	603	A	0.35607
604	A	2.30568	604	A	1.65585	604	C	0.144167	604	C	0.599965
605	C	1.2449	605	C	0.746301	605	G	0.014825	605	G	0.0236
606	G	0	606	G	0.036543	606	G	0.005499	606	G	0
607	G	0.014794	607	G	0	607	U	0.02932	607	U	0.006983
608	U	0.074795	608	U	0.193167	608	G	0.026748	608	G	0.01494
609	G	0.029441	609	G	0.081082	609	G	0.114145	609	G	0.046392
610	G	0.021359	610	G	0.078064	610	G	0.030471	610	G	0.02837
611	G	0.069086	611	G	0	611	A	0.107877	611	A	0.04621
612	A	0.501741	612	A	0.085394	612	U	0.002004	612	U	0
613	U	0.143944	613	U	0.10555	613	C	0.283927	613	C	2.87546
614	C	2.11036	614	C	0.724344	614	U	0.099374	614	U	0.059445
615	U	0.046034	615	U	0.077255	615	G	0.118396	615	G	2.85094
616	G	0.068078	616	G	0.667802	616	A	1.70823	616	A	1.92681
617	A	0.624091	617	A	4.08582	617	C	0.036695	617	C	0
618	C	0.657613	618	C	0.056479	618	C	0.004456	618	C	0.035278
619	C	0.008008	619	C	0.04855	619	C	0.00048	619	C	0
620	C	0.131472	620	C	0	620	U	0.022883	620	U	0.038777
621	U	0.772934	621	U	0.002242	621	G	0.063263	621	G	0.030553
622	G	0.052283	622	G	0.229173	622	G	0.01784	622	G	0
623	G	0.321349	623	G	0.110328	623	G	0	623	G	0
624	G	0.153442	624	G	0.021479	624	C	0.013635	624	C	0.001333
625	C	0.260444	625	C	0.148207	625	U	0.502732	625	U	0.662261
626	U	0.103447	626	U	0.512524	626	A	0.562151	626	A	0.150325
627	A	3.68583	627	A	1.18561	627	A	0.963005	627	A	0.492752
628	A	0.224754	628	A	3.81644	628	U	0.696832	628	U	0.382437
629	U	4.18898	629	U	1.8243	629	U	0.387942	629	U	0.233606
630	U	4.91021	630	U	1.07415	630	G	0.538504	630	G	0.43156
631	G	0.651873	631	G	4.03246	631	U	0.007201	631	U	0
632	U	0	632	U	0.010723	632	C	0.348352	632	C	0.135195
633	C	3.62525	633	C	1.11051	633	U	0.814324	633	U	0.164163
634	U	1.15679	634	U	0.413238	634	A	0.763557	634	A	0.590747
635	A	3.23332	635	A	1.23188	635	C	0.247339	635	C	0.174317
636	C	0.134827	636	C	0.270502	636	G	0.01142	636	G	0.012124
637	G	0.05588	637	G	0.103751	637	G	0.029856	637	G	0.008983
638	G	0.047772	638	G	0.101304	638	U	0.034399	638	U	0.059524
639	U	0.05805	639	U	0.095795	639	G	0.019169	639	G	0.10851
640	G	0.035038	640	G	0.000958	640	G	0	640	G	0
641	G	0.017277	641	G	0	641	U	0.268329	641	U	0.279795
642	U	0.054348	642	U	0.375212	642	U	0.041969	642	U	0
643	U	0.172748	643	U	0.115507	643	C	0.148989	643	C	0.093911
644	C	0.300531	644	C	0.926769	644	U	0.31572	644	U	0.060941
645	U	0.230724	645	U	0.454276	645	U	0.02049	645	U	0.021029
646	U	0.067097	646	U	0.036945	646	C	1.10542	646	C	0.233042
647	C	0.066962	647	C	2.25201	647	U	0.341835	647	U	1.34202
648	U	0.890314	648	U	0.927495	648	U	3.63609	648	U	4.04762
649	U	0.118015	649	U	2.44376	649	G	0.377942	649	G	0.248706
650	G	3.09193	650	G	2.2344	650	C	0.18123	650	C	0.055366
651	C	0.136018	651	C	1.10999	651	U	1.06244	651	U	0.386132
652	U	0.278048	652	U	1.07749	652	U	0.117891	652	U	0.126434
653	U	0.658933	653	U	0.572381	653	C	0.610503	653	C	4.11598
654	C	1.83784	654	C	1.93601	654	C	0.481346	654	C	3.20327
655	C	1.03703	655	C	0.917817	655	A	0.354967	655	A	0.868876
656	A	0.130038	656	A	1.93366	656	C	0.221487	656	C	0.122789
657	C	0.03007	657	C	0.009153	657	U	0.899151	657	U	0.377814
658	U	1.9926	658	U	1.87846	658	U	0.42647	658	U	0.643674
659	U	1.73439	659	U	1.50141	659	C	0.275112	659	C	0.655136
660	C	0.078082	660	C	2.00807	660	U	0.417823	660	U	0.453776
661	U	0.103307	661	U	0.775152	661	U	0.961785	661	U	0.942029
662	U	6.2035	662	U	4.57357	662	U	0.069979	662	U	0.047947
663	U	0.154742	663	U	0.18579	663	C	0.904001	663	C	18.5679
664	C	0.186044	664	C	4.61035	664	U	0.660666	664	U	0.570141
665	U	0.367107	665	U	1.61782	665	U	0.078551	665	U	0.466945
666	U	0.218277	666	U	0.31808	666	C	0.518052	666	C	2.26291
667	C	0.26309	667	C	3.62111	667	U	1.13992	667	U	0.786216
668	U	0.716921	668	U	1.07856	668	G	0.049476	668	G	0.226164
669	G	0.081928	669	G	0.300824	669	U	0.066003	669	U	0.080608
670	U	0.054817	670	U	0.045667	670	U	0.118387	670	U	0.020023
671	U	0.058554	671	U	0.099387	671	C	0.164019	671	C	0.10803
672	C	0.009789	672	C	0.213077	672	A	0.095897	672	A	0.120934
673	A	0.024766	673	A	0.144215	673	C	0.043149	673	C	0.358811
674	C	0.024029	674	C	0.000682	674	G	0.212904	674	G	0.233373
675	G	0.063197	675	G	0.513515
